# Supplementary material for: “What does it depend on?”: Perceptions of safety related to firearms in homes and neighborhoods
Source: PLoS One. 2021 Dec 29;16(12):e0261038. doi: 10.1371/journal.pone.0261038 (PMC8716056; doi:10.1371/journal.pone.0261038)
Supplement: S1 Data — (CSV) [file pone.0261038.s003.csv]

Weight	Age category	Gender	Race-ethnicity	Rural/urban status	Do you or does anyone else you live with currently own any type of gun?	Do you personally own a gun?	Does/would having a gun at your home make it a safer place to be, or a more dangerous place to be? (Home scenario)	What does it depend on? (Home scenario)	What does it depend on? (Home scenario)_Refused	If everyone in your neighborhood had guns at home, would that make your neighborhood a safer place to be, or a more dangerous place to be? (Neighborhood scenario)	What does it depend on? (Neighborhood scenario)	What does it depend on? (Neighborhood scenario)_Refused
0.3566	45-59	Male	White, Non-Hispanic	Urban	No		More dangerous			More dangerous
0.7565	45-59	Male	Black, Non-Hispanic	Urban	Yes	No	It depends	If you think you need it for safety.		More dangerous
0.3807	30-44	Female	White, Non-Hispanic	Urban	No		More dangerous			More dangerous
0.5692	30-44	Female	White, Non-Hispanic	Urban	No		More dangerous			Safer
0.3336	60+	Female	White, Non-Hispanic	Urban	No		It depends	Whether there will be someone in my house that knows how to use it.		It depends	If all of a sudden there is crime in our neighborhood.
0.7368	45-59	Female	White, Non-Hispanic	Urban	Yes	Yes	Safer			It depends	Each individual person
0.1615	60+	Female	White, Non-Hispanic	Urban	No		Don’t know			More dangerous
0.4382	30-44	Female	White, Non-Hispanic	Urban	No		More dangerous			More dangerous
0.6446	60+	Male	Other & 2+ races, Non-Hispanic	Urban	Yes	Yes	It depends	A weapon is a tool, and can be used or misused. Knowing how, and importantly when, to use a weapon is crucial in evaluating its usefulness.		It depends	A weapon is a tool. A well-armed citizenry can be an important element in neighborhood safety, but also carries massive responsibilities. In general LEGAL gun owners are very safe with their usage.
0.5273	60+	Female	White, Non-Hispanic	Urban	No		Don’t know			It depends	How stable the gun owners are
0.5856	60+	Male	White, Non-Hispanic	Urban	Yes	Yes	Safer			Safer
0.363	60+	Male	White, Non-Hispanic	Urban	Yes	Yes	Safer			Safer
0.7368	45-59	Female	White, Non-Hispanic	Urban	No		More dangerous			More dangerous
4.7469	30-44	Male	Other & 2+ races, Non-Hispanic	Urban	No		It depends	Anything can happen.		It depends	People are all different. Who knows what they'll use the gun for. It could be for safety, it could be for harm.
0.2537	45-59	Male	White, Non-Hispanic	Urban	No		More dangerous			More dangerous
6.9771	18-29	Female	Hispanic	Urban	No		Don’t know			More dangerous
0.5273	60+	Female	White, Non-Hispanic	Urban	No		Safer			Safer
0.0644	30-44	Female	Hispanic	Urban	No		It depends	It depends if there are children and if I am comfortable handling a gun.		It depends	It depends on the individual. Not everyone in the neighborhood is an upstanding citizen, or citizen for that matter.
0.3709	60+	Male	White, Non-Hispanic	Urban	Yes	No	Safer			Safer
0.4357	18-29	Female	Hispanic	Urban	No		It depends	If there is easy access to the gun. I never saw the gun my parent owned when i lived there		More dangerous
0.8111	45-59	Female	Other & 2+ races, Non-Hispanic	Urban	No		Safer			Don’t know
3.3209	18-29	Female	Black, Non-Hispanic	Urban	No		Safer			It depends	What they intend to use it for
1.3889	30-44	Male	White, Non-Hispanic	Urban	No		It depends	Depends on where the gun are stored		More dangerous
1.2577	30-44	Female	White, Non-Hispanic	Urban	Yes	No	More dangerous			More dangerous
0.2567	45-59	Female	White, Non-Hispanic	Urban	Yes	No	Safer			It depends	On who
0.4646	45-59	Male	White, Non-Hispanic	Urban	No		It depends	Who is in the house		It depends	Who has the guns
0.4828	60+	Male	White, Non-Hispanic	Urban	Yes	Yes	More dangerous			More dangerous
0.4693	60+	Female	White, Non-Hispanic	Urban	No		Don’t know			More dangerous
0.4828	60+	Male	White, Non-Hispanic	Urban	No		Safer			Don’t know
0.4106	60+	Female	White, Non-Hispanic	Urban	No		It depends	If I know how to use it		More dangerous
1.3009	60+	Female	White, Non-Hispanic	Sub-urban or rural	Yes	No	Safer			Safer
0.7368	45-59	Female	White, Non-Hispanic	Urban	No		More dangerous			More dangerous
0.4382	30-44	Female	White, Non-Hispanic	Urban	No		More dangerous			More dangerous
0.3965	60+	Female	White, Non-Hispanic	Urban	No		It depends	If I owned a gun and there was consistent violence in my neighborhood, I might feel safer with a gun.		It depends	On how responsible the gun owner was.
0.8356	60+	Female	White, Non-Hispanic	Sub-urban or rural	No		It depends	Break in		Safer
1.3889	30-44	Male	White, Non-Hispanic	Urban	No		More dangerous			More dangerous
0.1706	30-44	Male	Hispanic	Urban	No		More dangerous			More dangerous
2.4279	30-44	Female	Other & 2+ races, Non-Hispanic	Urban	No		More dangerous			More dangerous
0.2567	45-59	Female	White, Non-Hispanic	Urban	Yes	Yes	Safer			Safer
0.5273	60+	Female	White, Non-Hispanic	Urban	No		Safer			Safer
0.5461	60+	Female	White, Non-Hispanic	Urban	No		More dangerous			It depends	whether that is sane and at the right place at the right time
0.3965	60+	Female	White, Non-Hispanic	Urban	No		More dangerous			More dangerous
1.0131	45-59	Female	Other & 2+ races, Non-Hispanic	Urban	No		It depends	Who uses it		More dangerous
2.599	30-44	Male	Other & 2+ races, Non-Hispanic	Urban	No		Safer			Safer
0.5461	60+	Female	White, Non-Hispanic	Urban	No		Don’t know			Don’t know
0.6201	30-44	Female	Hispanic	Urban	Don’t know		Don’t know			Don’t know
0.7368	45-59	Female	White, Non-Hispanic	Urban	No		More dangerous			More dangerous
0.7023	60+	Female	Hispanic	Urban	No		More dangerous			More dangerous
0.1615	60+	Male	White, Non-Hispanic	Urban	No		Don’t know			It depends	Some neighbors are very level-headed and responsible. About others, I don't know enough to make that judgement
0.1496	45-59	Male	Hispanic	Urban	Yes	Yes	Safer			It depends	It depends on whether or not the neighbor was on probation, had a violent criminal record, was not allowed to be around firearms, mentally disabled, schizophrenic, etc.
0.5461	60+	Female	White, Non-Hispanic	Urban	Yes	No	It depends	Since the guns are not in the house or easily accessible I do not feel they have a positive impact on our safety		More dangerous
0.4828	60+	Male	White, Non-Hispanic	Urban	No		Don’t know			Safer
1.0513	60+	Female	White, Non-Hispanic	Urban	No		Don’t know			More dangerous
2.6933	30-44	Male	Other & 2+ races, Non-Hispanic	Urban	Yes	No	Safer			It depends	The types of neighbors that I have, such as if there as known gang members or criminals
0.6257	30-44	Female	Black, Non-Hispanic	Urban	No		More dangerous			More dangerous
4.3828	30-44	Male	Hispanic	Urban	No		It depends		Refused	It depends		Refused
0.9391	45-59	Female	White, Non-Hispanic	Sub-urban or rural	No		Don’t know			Don’t know
4.7469	30-44	Male	Other & 2+ races, Non-Hispanic	Urban	No		It depends		Refused	It depends		Refused
0.4832	60+	Male	White, Non-Hispanic	Urban	No		More dangerous			More dangerous
0.5573	60+	Female	Other & 2+ races, Non-Hispanic	Urban	No		More dangerous			More dangerous
1.8176	45-59	Female	White, Non-Hispanic	Urban	Yes	Yes	Don’t know			Don’t know
1.3083	30-44	Male	Black, Non-Hispanic	Sub-urban or rural	No		Don’t know			Don’t know
0.4693	60+	Female	White, Non-Hispanic	Sub-urban or rural	No		Don’t know			Safer
1.3846	30-44	Female	Other & 2+ races, Non-Hispanic	Urban	No		More dangerous			More dangerous
1.5299	45-59	Female	White, Non-Hispanic	Urban	No		It depends	If there were violent things happening in my neighborhood, then having a gun could make my home safer for defense. But it could make it more dangerous if it got in the wrong hands		More dangerous
0.5461	60+	Female	White, Non-Hispanic	Urban	No		More dangerous			More dangerous
1.3775	30-44	Female	Other & 2+ races, Non-Hispanic	Urban	No		More dangerous			More dangerous
5.0441	18-29	Male	Other & 2+ races, Non-Hispanic	Urban	No		Don’t know			Don’t know
0.5516	60+	Male	Black, Non-Hispanic	Urban	No		Don’t know			Don’t know
1.3889	45-59	Male	White, Non-Hispanic	Urban	No		Don’t know			Safer
0.9457	30-44	Female	White, Non-Hispanic	Sub-urban or rural	Yes	Yes	Safer			Don’t know
1.4689	45-59	Female	White, Non-Hispanic	Urban	No		Safer			Safer
0.7277	60+	Male	White, Non-Hispanic	Urban	No		Don’t know			More dangerous
0.3577	60+	Male	White, Non-Hispanic	Urban	Yes	Yes	It depends	What i might need the gun for...		Safer
0.2225	45-59	Female	Hispanic	Urban	No		More dangerous			Don’t know
0.564	60+	Male	Other & 2+ races, Non-Hispanic	Urban	No		More dangerous			More dangerous
0.2246	45-59	Female	White, Non-Hispanic	Urban	No		More dangerous			More dangerous
0.363	60+	Male	White, Non-Hispanic	Urban	No		More dangerous			More dangerous
2.9882	30-44	Female	Other & 2+ races, Non-Hispanic	Urban	Yes	No	Safer			Safer
0.4106	60+	Female	White, Non-Hispanic	Urban	Yes	No	Don’t know			Don’t know
0.3058	60+	Male	White, Non-Hispanic	Urban	No		More dangerous			More dangerous
5.7431	18-29	Female	Black, Non-Hispanic	Urban	No		Safer			More dangerous
0.9099	18-29	Female	Hispanic	Urban	No		Safer			Don’t know
0.5898	60+	Female	Black, Non-Hispanic	Urban	No		Don’t know			More dangerous
0.1879	45-59	Female	Hispanic	Urban	No		More dangerous			Don’t know
1.3889	30-44	Male	White, Non-Hispanic	Urban	Yes	Yes	Safer			Safer
0.4351	60+	Female	White, Non-Hispanic	Urban	Don’t know		It depends	If I had to use the gun on someone entering my home.		Don’t know
2.6304	45-59	Male	Other & 2+ races, Non-Hispanic	Urban	No		Don’t know			More dangerous
0.4501	45-59	Female	White, Non-Hispanic	Urban	No		More dangerous			More dangerous
1.2354	45-59	Male	Hispanic	Urban	Yes	Yes	Safer			Safer
1.1603	30-44	Female	Other & 2+ races, Non-Hispanic	Sub-urban or rural	Yes	No	More dangerous			More dangerous
0.1682	60+	Male	White, Non-Hispanic	Urban	Yes	Yes	Safer			Don’t know
0.4828	60+	Male	White, Non-Hispanic	Urban	Yes	Yes	Safer			Safer
0.1959	60+	Male	White, Non-Hispanic	Urban	Yes	Yes	Safer			Safer
0.1615	60+	Female	White, Non-Hispanic	Sub-urban or rural	No		More dangerous			More dangerous
0.0756	45-59	Female	Hispanic	Urban	No		Don’t know			More dangerous
0.7947	60+	Female	White, Non-Hispanic	Urban	No		Don’t know			More dangerous
0.8799	45-59	Male	Other & 2+ races, Non-Hispanic	Urban	Don’t know		Safer			Don’t know
0.1682	60+	Male	White, Non-Hispanic	Urban	No		More dangerous			More dangerous
1.6453	18-29	Female	White, Non-Hispanic	Urban	No		More dangerous			More dangerous
4.7165	60+	Female	Hispanic	Sub-urban or rural	No		Don’t know			Don’t know
0.1665	60+	Female	White, Non-Hispanic	Urban	No		Don’t know			It depends	the caliber of the people who own the guns.
0.3577	60+	Male	White, Non-Hispanic	Urban	Yes	Yes	Safer			It depends	I don't know everyone in the neighborhood. It's a highly unlikely and unrealistic premise. Not "everyone" in my neighborhood would own or want a gun.
0.3336	60+	Female	White, Non-Hispanic	Urban	Yes	No	Don’t know			More dangerous
0.1827	60+	Female	White, Non-Hispanic	Urban	Yes	No	It depends	It depends on who knows where the guns are, and on who is in the house at the time.		More dangerous
3.9741	30-44	Female	Other & 2+ races, Non-Hispanic	Urban	No		More dangerous			More dangerous
1.1911	60+	Male	White, Non-Hispanic	Urban	Yes	Yes	Safer			Don’t know
1.5964	18-29	Male	White, Non-Hispanic	Urban	No		More dangerous			More dangerous
0.1561	18-29	Female	Hispanic	Urban	No		It depends	Depends on the person who has a gun		More dangerous
0.0324	45-59	Female	Hispanic	Urban	No		Safer			Don’t know
2.884	30-44	Male	White, Non-Hispanic	Urban	No		Don’t know			Don’t know
0.5086	45-59	Male	White, Non-Hispanic	Urban	No		More dangerous			Safer
0.295	60+	Male	White, Non-Hispanic	Urban	Yes	Yes	Safer			Safer
1.1937	45-59	Male	White, Non-Hispanic	Urban	No		More dangerous			More dangerous
0.5856	60+	Male	White, Non-Hispanic	Urban	Yes	Yes	Safer			Safer
0.363	60+	Male	White, Non-Hispanic	Urban	Yes	Yes	Safer			It depends		Refused
0.4403	60+	Male	White, Non-Hispanic	Urban	No		More dangerous			More dangerous
0.8356	60+	Female	White, Non-Hispanic	Urban	No		Don’t know			Don’t know
1.5871	18-29	Female	White, Non-Hispanic	Urban	No		Don’t know			More dangerous
0.8825	60+	Male	White, Non-Hispanic	Urban	No		Safer			It depends	The gun owner would need to be eligible to own and trained to use a gun safely.
0.363	60+	Male	White, Non-Hispanic	Sub-urban or rural	No		More dangerous			More dangerous
0.3058	60+	Male	White, Non-Hispanic	Urban	No		Don’t know			More dangerous
2.6005	60+	Female	Other & 2+ races, Non-Hispanic	Urban	No		More dangerous			More dangerous
0.3459	60+	Female	White, Non-Hispanic	Urban	No		More dangerous			More dangerous
0.3965	60+	Female	White, Non-Hispanic	Urban	No		It depends	it depends on who knows the gun is in the house and if it is ever talked about		More dangerous
0.1615	60+	Female	White, Non-Hispanic	Urban	No		Don’t know			More dangerous
0.295	60+	Male	White, Non-Hispanic	Sub-urban or rural	Yes	Yes	More dangerous			More dangerous
0.2972	60+	Male	Other & 2+ races, Non-Hispanic	Urban	No		It depends	Gun type, training,, locking cabinet, other people.		It depends	I don't know my neighbors that well, but this is a very low crime area.
3.1609	45-59	Male	Black, Non-Hispanic	Urban	No		Don’t know			Don’t know
1.8947	45-59	Male	Black, Non-Hispanic	Urban	Don’t know		Safer			Safer
0.1496	45-59	Male	Hispanic	Urban	No		It depends	depends on who has it at the time		Don’t know
1.5123	45-59	Male	White, Non-Hispanic	Sub-urban or rural	Yes	Yes	Safer			Safer
0.334	60+	Female	White, Non-Hispanic	Urban	No		More dangerous			More dangerous
1.4679	30-44	Male	Other & 2+ races, Non-Hispanic	Urban	No		More dangerous			More dangerous
0.1615	60+	Male	White, Non-Hispanic	Urban	Yes	Yes	Safer			Safer
1.3889	30-44	Male	White, Non-Hispanic	Urban	No		Don’t know			More dangerous
1.5621	30-44	Male	White, Non-Hispanic	Urban	No		More dangerous			More dangerous
0.1785	60+	Male	White, Non-Hispanic	Urban	No		Safer			It depends		Refused
0.3336	60+	Female	White, Non-Hispanic	Urban	No		Don’t know			More dangerous
1.6662	60+	Female	Other & 2+ races, Non-Hispanic	Urban	No		More dangerous			More dangerous
6.9771	60+	Male	Hispanic	Urban	Yes	Yes	It depends	I collect them do not plan to use them unless the opportunity presents their need to use		It depends	The occasion or the reason for the gun use
0.1764	60+	Female	White, Non-Hispanic	Urban	No		Safer			Safer
0.5805	60+	Female	Other & 2+ races, Non-Hispanic	Urban	No		It depends	Other people in the house.		Don’t know
0.1615	60+	Male	White, Non-Hispanic	Urban	Yes	Yes	Safer			Safer
3.3218	60+	Female	Other & 2+ races, Non-Hispanic	Urban	Yes	Yes	Safer			It depends	Depends on the neighbors themselves.
1.3913	60+	Male	Other & 2+ races, Non-Hispanic	Urban	No		Don’t know			Don’t know
0.4351	60+	Female	White, Non-Hispanic	Urban	No		More dangerous			More dangerous
3.9741	30-44	Female	Other & 2+ races, Non-Hispanic	Urban	No		Don’t know			More dangerous
0.3984	60+	Male	White, Non-Hispanic	Urban	No		More dangerous			More dangerous
3.1347	60+	Female	Other & 2+ races, Non-Hispanic	Urban	No		Don’t know			Don’t know
1.3385	45-59	Female	White, Non-Hispanic	Urban	Yes	No	It depends	the situation		Don’t know
1.32	30-44	Female	Other & 2+ races, Non-Hispanic	Urban	Yes	No	More dangerous			More dangerous
0.1665	60+	Female	White, Non-Hispanic	Urban	No		More dangerous			Don’t know
0.3834	30-44	Female	White, Non-Hispanic	Urban	No		More dangerous			More dangerous
1.0443	45-59	Male	White, Non-Hispanic	Sub-urban or rural	Yes	Refused	Safer			Safer
0.5573	60+	Female	Other & 2+ races, Non-Hispanic	Urban	No		Don’t know			More dangerous
0.1785	60+	Male	White, Non-Hispanic	Urban	No		More dangerous			More dangerous
0.554	45-59	Female	White, Non-Hispanic	Sub-urban or rural	No		It depends	The circumstances		More dangerous
0.3459	60+	Female	White, Non-Hispanic	Urban	No		Don’t know			More dangerous
0.4506	60+	Female	White, Non-Hispanic	Urban	No		More dangerous			More dangerous
0.8825	60+	Male	White, Non-Hispanic	Urban	No		Safer			Safer
0.1837	60+	Female	White, Non-Hispanic	Urban	No		More dangerous			More dangerous
0.6984	60+	Male	Hispanic	Urban	Yes	Yes	Safer			Safer
1.0959	45-59	Female	Black, Non-Hispanic	Urban	No		More dangerous			More dangerous
0.3577	60+	Male	White, Non-Hispanic	Urban	No		More dangerous			More dangerous
1.4679	30-44	Male	Other & 2+ races, Non-Hispanic	Urban	No		Safer			Safer
0.7684	30-44	Female	White, Non-Hispanic	Urban	No		Safer			It depends	On whether those guns were kept simply for personal safety and on no other possible intentions
0.1903	60+	Female	White, Non-Hispanic	Urban	No		More dangerous			More dangerous
0.2809	60+	Female	Hispanic		No		More dangerous			More dangerous
0.5856	60+	Male	White, Non-Hispanic	Sub-urban or rural	Yes	Yes	It depends	how others are educated, and how much control of where the weapon is kept		Safer
0.3577	60+	Male	White, Non-Hispanic	Urban	Yes	No	Safer			Safer
0.6332	45-59	Female	White, Non-Hispanic	Urban	No		More dangerous			Don’t know
0.2502	60+	Male	Black, Non-Hispanic	Urban	Yes	Yes	It depends	where gun is located -no one knows where,but me.		Don’t know
1.0513	60+	Female	White, Non-Hispanic	Urban	Yes	No	Don’t know			Don’t know
0.4693	60+	Female	White, Non-Hispanic	Urban	No		Safer			Safer
1.5299	45-59	Female	White, Non-Hispanic	Urban	No		Safer			More dangerous
0.7966	30-44	Female	White, Non-Hispanic	Urban	No		Don’t know			More dangerous
2.4109	30-44	Female	Other & 2+ races, Non-Hispanic	Urban	No		More dangerous			More dangerous
0.1551	45-59	Female	Hispanic	Urban	Refused		Don’t know			Don’t know
0.334	60+	Female	White, Non-Hispanic	Urban	No		More dangerous			More dangerous
1.32	45-59	Female	Other & 2+ races, Non-Hispanic	Urban	No		More dangerous			More dangerous
0.566	60+	Male	Hispanic	Urban	Yes	No	Don’t know			Don’t know
1.2743	30-44	Male	Black, Non-Hispanic	Sub-urban or rural	No		It depends	It depends on who is living in the house.		It depends	It depends on who my neighbors are.
0.763	45-59	Female	White, Non-Hispanic	Urban	Yes	No	It depends	The person holding the gun....are they comfortable with the gun, familiar with it, trained....I will not pick up a gun because I am not trained, and therefore, not comfortable with the gun.		Safer
0.1615	60+	Male	White, Non-Hispanic	Urban	Yes	Yes	It depends	The situation		Safer
0.3965	60+	Female	White, Non-Hispanic	Urban	No		Don’t know			Don’t know
1.0474	60+	Male	Hispanic	Urban	No		Don’t know			Don’t know
0.8825	60+	Male	White, Non-Hispanic	Urban	No		More dangerous			More dangerous
0.1998	60+	Male	Hispanic	Urban	No		More dangerous			More dangerous
0.9457	30-44	Female	White, Non-Hispanic	Urban	No		Don’t know			Safer
0.4351	60+	Female	White, Non-Hispanic	Urban	Yes	No	It depends	On how fast I can get to gun if needed.		It depends	If you have a neighbor who is a hot head, they should not own gun.
0.554	45-59	Female	White, Non-Hispanic	Urban	No		More dangerous			More dangerous
1.32	45-59	Female	Other & 2+ races, Non-Hispanic	Urban	No		More dangerous			More dangerous
0.8771	60+	Male	White, Non-Hispanic	Urban	Yes	No	It depends	Where you live		More dangerous
1.146	30-44	Male	White, Non-Hispanic	Urban	Yes	Yes	Safer			Don’t know
1.1718	60+	Male	Other & 2+ races, Non-Hispanic	Urban	No		More dangerous			More dangerous
0.4693	60+	Female	White, Non-Hispanic	Urban	Yes	No	It depends	if someone discovered we have a gun & where it is kept		Don’t know
0.1764	60+	Female	White, Non-Hispanic	Urban	Yes	Yes	Safer			It depends	On how responsible other neighbors are with their firearms.
0.2537	45-59	Male	White, Non-Hispanic	Urban	No		Safer			Safer
1.2489	45-59	Female	White, Non-Hispanic	Urban	Yes	Yes	Safer			Safer
0.3577	60+	Male	White, Non-Hispanic	Sub-urban or rural	Yes	Yes	Safer			Safer
0.415	60+	Male	White, Non-Hispanic	Urban	Yes	Yes	More dangerous			Safer
1.1274	45-59	Female	White, Non-Hispanic	Urban	No		Don’t know			Don’t know
0.4693	60+	Female	White, Non-Hispanic	Urban	No		Don’t know			Don’t know
1.3533	45-59	Male	Hispanic	Urban	No		Don’t know			Safer
0.5103	60+	Male	Other & 2+ races, Non-Hispanic	Urban	Yes	Yes	Don’t know			Don’t know
0.2137	45-59	Male	White, Non-Hispanic	Urban	No		More dangerous			More dangerous
0.4106	60+	Female	White, Non-Hispanic	Urban	No		Don’t know			Don’t know
5.7431	18-29	Male	White, Non-Hispanic	Urban	Yes	No	Don’t know			Don’t know
0.5272	45-59	Male	White, Non-Hispanic	Urban	Yes	No	Don’t know			More dangerous
0.1615	60+	Male	White, Non-Hispanic	Urban	No		More dangerous			More dangerous
0.2464	45-59	Female	White, Non-Hispanic	Urban	No		Safer			It depends	If depends, if a violent person with a criminal record in the neighborhood had a gun, it would be a more dangerous place to be.
0.5856	60+	Male	White, Non-Hispanic	Urban	No		Don’t know			More dangerous
0.4403	60+	Male	White, Non-Hispanic	Urban	Yes	Yes	Safer			Safer
0.4207	30-44	Female	White, Non-Hispanic	Urban	No		Don’t know			Don’t know
3.9844	18-29	Male	Hispanic	Urban	No		It depends	Depends if I am home alone the entire day and night.		More dangerous
0.5321	60+	Male	Black, Non-Hispanic	Urban	Yes	Yes	Safer			It depends	Their need or concern
0.6564	60+	Female	Other & 2+ races, Non-Hispanic	Sub-urban or rural	No		Safer			It depends	On who owns the gun.
0.4828	60+	Male	White, Non-Hispanic	Urban	No		Don’t know			Don’t know
0.7684	30-44	Female	White, Non-Hispanic	Urban	No		It depends	If the gun owner is trained properly		It depends	Are the gun owners trained properly? Are they involved with gangs or drugs or crime?
0.1615	60+	Female	White, Non-Hispanic	Urban	No		It depends	I believe in being able to defend your self, but having a gun does not have to make a place more dangerous.		It depends	It all depends on the people who are there. There are places where everyone has a gun in the house, but no one goes around waiting to use it except for hunting season on some birds, deer, etc.
0.295	60+	Male	White, Non-Hispanic	Urban	Yes	Yes	Safer			Safer
0.8825	60+	Male	White, Non-Hispanic	Urban	No		More dangerous			More dangerous
0.4233	45-59	Male	White, Non-Hispanic	Urban	Don’t know		More dangerous			More dangerous
0.1764	60+	Female	White, Non-Hispanic	Urban	No		Don’t know			More dangerous
1.9534	18-29	Female	White, Non-Hispanic	Sub-urban or rural	No		It depends	Unexpected visitors or unknown persons visiting my renter in on-property unit, no alarm system means we must call 911 or be self-defending, & we've been informed that there are various drug deals and other illegal activities at night in the par		Don’t know
0.8325	45-59	Male	White, Non-Hispanic	Urban	Yes	Yes	Don’t know			It depends	On the reasons each gun owner would have for using it.
1.0026	60+	Male	White, Non-Hispanic	Urban	Yes	Yes	Safer			Safer
1.9534	18-29	Female	White, Non-Hispanic	Urban	No		Safer			Safer
0.7947	60+	Female	White, Non-Hispanic	Urban	Yes	No	Safer			It depends	Who owns them
1.0306	30-44	Female	White, Non-Hispanic	Sub-urban or rural	Yes	Yes	It depends	i dont feel safe w/ my children being in the home but for protection against everything else i do		Safer
0.2085	60+	Female	Black, Non-Hispanic	Urban	No		Don’t know			More dangerous
1.0306	30-44	Female	White, Non-Hispanic	Urban	No		More dangerous			More dangerous
0.8485	45-59	Male	White, Non-Hispanic	Sub-urban or rural	Yes	Yes	Safer			Safer
0.7197	45-59	Male	Black, Non-Hispanic	Urban	No		More dangerous			More dangerous
0.5086	45-59	Male	White, Non-Hispanic	Urban	No		Don’t know			More dangerous
1.1104	45-59	Female	White, Non-Hispanic	Urban	No		Safer			Safer
0.1959	60+	Male	White, Non-Hispanic	Urban	No		Don’t know			It depends	Depends on the owner and how they are used and stored.
0.554	45-59	Female	White, Non-Hispanic	Urban	Yes	No	Safer			Don’t know
0.2325	60+	Male	Hispanic	Urban	Don’t know		Don’t know			Don’t know
0.5856	60+	Male	White, Non-Hispanic	Urban	No		More dangerous			More dangerous
1.3889	45-59	Male	White, Non-Hispanic	Urban	Yes	Yes	Safer			Safer
0.1615	60+	Male	White, Non-Hispanic	Urban	No		More dangerous			More dangerous
0.2341	60+	Female	Other & 2+ races, Non-Hispanic	Urban	Yes	Yes	Safer			Safer
0.3965	60+	Female	White, Non-Hispanic	Urban	No		Don’t know			Don’t know
0.3222	60+	Female	White, Non-Hispanic	Sub-urban or rural	No		More dangerous			Don’t know
0.54	60+	Male	Black, Non-Hispanic	Urban	No		Don’t know			More dangerous
0.415	60+	Male	White, Non-Hispanic	Urban	No		More dangerous			More dangerous
0.4832	60+	Male	White, Non-Hispanic	Urban	Yes	No	It depends	If the person that owns the gun, knows how to handle it.		It depends	If the people that own these guns know how to handle them.
0.958	60+	Female	White, Non-Hispanic	Urban	Yes	No	Don’t know			Don’t know
0.1004	60+	Female	Hispanic	Urban	No		Don’t know			More dangerous
1.0306	45-59	Female	White, Non-Hispanic	Urban	Don’t know		Don’t know			Don’t know
0.7684	30-44	Female	White, Non-Hispanic	Urban	Yes	No	Don’t know			Don’t know
0.4828	60+	Male	White, Non-Hispanic	Urban	No		More dangerous			More dangerous
0.0324	60+	Female	Hispanic	Urban	No		More dangerous			It depends	If owners were trained in use of their guns and only used them for self defender.
0.1903	60+	Female	White, Non-Hispanic	Urban	No		More dangerous			Don’t know
0.5033	60+	Male	White, Non-Hispanic	Urban	Yes	Yes	Safer			It depends	Who has them?
5.7431	18-29	Female	White, Non-Hispanic	Urban	No		Safer			Don’t know
1.134	60+	Female	White, Non-Hispanic	Urban	No		Don’t know			More dangerous
1.4446	60+	Male	White, Non-Hispanic	Urban	Yes	Yes	Safer			Safer
0.823	60+	Female	White, Non-Hispanic	Sub-urban or rural	Yes	No	Don’t know			Don’t know
0.8325	45-59	Male	White, Non-Hispanic	Urban	Yes	Yes	Safer			Safer
0.3049	45-59	Female	Hispanic	Urban	No		More dangerous			More dangerous
0.3577	60+	Male	White, Non-Hispanic	Urban	Yes	Yes	Safer			Don’t know
0.1594	45-59	Female	Hispanic	Urban	No		Don’t know			Don’t know
5.4464	30-44	Male	Hispanic	Urban	Don’t know		Don’t know			Don’t know
3.781	18-29	Male	White, Non-Hispanic	Urban	No		Don’t know			More dangerous
0.4808	60+	Male	Hispanic	Urban	No		It depends		Refused	More dangerous
0.1827	60+	Female	White, Non-Hispanic	Urban	Yes	No	Safer			It depends	With our political mayhem and a govt that seems to approve of violence, in fact, condons and encourages violence, it has it has shifted the paradigm of the future and destableized the future of our country.
0.6332	30-44	Male	White, Non-Hispanic	Urban	No		More dangerous			More dangerous
0.7368	45-59	Female	White, Non-Hispanic	Urban	No		More dangerous			More dangerous
0.1615	60+	Male	White, Non-Hispanic	Urban	Yes	Yes	It depends		Refused	Don’t know
0.415	60+	Male	White, Non-Hispanic	Sub-urban or rural	Yes	Yes	Safer			Safer
0.1827	60+	Female	White, Non-Hispanic	Urban	Yes	Yes	Safer			It depends	Knowledge level of the gun owner
0.1764	60+	Female	White, Non-Hispanic	Urban	Yes	No	Safer			Don’t know
0.9626	60+	Male	White, Non-Hispanic	Sub-urban or rural	Yes	Yes	Safer			Safer
0.5926	60+	Male	Black, Non-Hispanic	Urban	No		More dangerous			More dangerous
0.4382	30-44	Female	White, Non-Hispanic	Urban	Yes	No	Don’t know			Don’t know
4.8833	18-29	Female	Hispanic	Sub-urban or rural	Yes	No	Safer			Safer
0.564	60+	Male	Other & 2+ races, Non-Hispanic	Urban	No		Don’t know			Don’t know
5.7431	45-59	Female	Other & 2+ races, Non-Hispanic	Urban	No		It depends	Why its necessary to have one		More dangerous
0.3222	60+	Female	White, Non-Hispanic	Sub-urban or rural	No		More dangerous			More dangerous
0.3222	60+	Female	White, Non-Hispanic	Urban	Yes	No	Safer			It depends	How safety conscious my neighbors were.
0.5856	60+	Male	White, Non-Hispanic	Urban	No		It depends	Who might get access to it and how it was used.		More dangerous
0.295	60+	Male	White, Non-Hispanic	Urban	Yes	Yes	Don’t know			Don’t know
0.5273	60+	Female	White, Non-Hispanic	Urban	No		More dangerous			More dangerous
0.3965	60+	Female	White, Non-Hispanic	Urban	No		More dangerous			More dangerous
1.3385	45-59	Female	White, Non-Hispanic	Urban	No		Don’t know			More dangerous
2.0448	60+	Female	Hispanic	Urban	Yes	Yes	Safer			Refused
6.9771	18-29	Female	Hispanic	Urban	No		More dangerous			Refused
0.8485	30-44	Male	White, Non-Hispanic	Urban	Yes	Yes	It depends	Training and storage		More dangerous
0.8225	30-44	Male	White, Non-Hispanic	Urban	Don’t know		Don’t know			More dangerous
0.8325	45-59	Male	White, Non-Hispanic	Urban	No		It depends	depends on the situation. i'm always worried about using a gun to protect myself and accidently shooting a neighbor, friend, spouse.		More dangerous
0.5086	45-59	Male	White, Non-Hispanic	Urban	No		Safer			Safer
1.2489	30-44	Female	White, Non-Hispanic	Urban	No		More dangerous			More dangerous
1.8577	30-44	Female	Black, Non-Hispanic	Urban	No		More dangerous			More dangerous
0.2246	45-59	Female	White, Non-Hispanic	Sub-urban or rural	No		More dangerous			More dangerous
0.4506	60+	Female	White, Non-Hispanic	Urban	Yes	Yes	Safer			Safer
0.1682	60+	Male	White, Non-Hispanic	Urban	No		Safer			Safer
0.3709	60+	Male	White, Non-Hispanic	Urban	No		Don’t know			More dangerous
0.3577	60+	Male	White, Non-Hispanic	Urban	Yes	Yes	More dangerous			More dangerous
3.1826	30-44	Female	Hispanic	Urban	No		More dangerous			More dangerous
1.5023	30-44	Male	White, Non-Hispanic	Urban	No		Don’t know			It depends	It depends on how responsible the people in my neighborhood are with guns, e.g. if they are registered gun owners who keep their guns locked up.
0.2567	45-59	Female	White, Non-Hispanic	Sub-urban or rural	No		It depends	Trade-off between better defensibility vs. possibility of using it impetuously		More dangerous
1.081	30-44	Female	White, Non-Hispanic	Urban	Yes	No	Safer			It depends	People
0.7216	30-44	Female	Hispanic	Urban	No		More dangerous			More dangerous
0.7368	45-59	Female	White, Non-Hispanic	Urban	No		More dangerous			More dangerous
0.1827	60+	Female	White, Non-Hispanic	Urban	No		More dangerous			More dangerous
1.1104	45-59	Female	White, Non-Hispanic	Urban	Yes	No	Safer			Don’t know
1.2546	45-59	Male	White, Non-Hispanic	Urban	Yes	Yes	Safer			It depends	on who has them
0.2717	60+	Female	Black, Non-Hispanic	Urban	No		It depends	It would depend on whether there were feelings/senses of apparent danger!!!		Don’t know
0.3336	60+	Female	White, Non-Hispanic	Urban	No		Don’t know			Don’t know
1.5902	60+	Male	Other & 2+ races, Non-Hispanic	Urban	Yes	Yes	It depends	Every situation must be evaluated and then deciding what the next action to take next		Don’t know
5.0572	45-59	Male	White, Non-Hispanic	Urban	Yes	No	Safer			Safer
0.9164	45-59	Male	Other & 2+ races, Non-Hispanic	Urban	Don’t know		Safer			More dangerous
0.344	60+	Female	Hispanic	Urban	Yes	No	Don’t know			More dangerous
0.2894	60+	Female	Hispanic	Sub-urban or rural	No		Don’t know			It depends	My neighborhood has police officers and probation officers that reside in our immediate area... they carry guns and probably have their own weapons.
1.5574	30-44	Male	White, Non-Hispanic	Urban	Don’t know		Safer			Don’t know
0.0324	60+	Female	Hispanic	Urban	No		Safer			Safer
0.7368	45-59	Female	White, Non-Hispanic	Urban	No		More dangerous			More dangerous
0.9419	45-59	Female	Black, Non-Hispanic	Urban	Yes	No	It depends	If it is used to protect family		More dangerous
0.295	60+	Male	White, Non-Hispanic	Urban	No		Safer			Safer
0.4828	60+	Male	White, Non-Hispanic	Urban	No		More dangerous			More dangerous
0.3965	60+	Female	White, Non-Hispanic	Urban	Don’t know		More dangerous			More dangerous
0.3222	60+	Female	White, Non-Hispanic	Sub-urban or rural	No		More dangerous			More dangerous
0.051	60+	Male	Hispanic	Sub-urban or rural	No		Don’t know			Don’t know
0.7307	45-59	Female	Hispanic	Urban	Yes	No	Don’t know			Don’t know
1.1306	30-44	Female	Hispanic	Urban	No		Don’t know			Don’t know
1.9194	45-59	Male	Hispanic	Urban	No		It depends	All people in my home are adults, If ever was a need for a gun, it could created a single option road. To either shoot or be shot if two guns enter the seen. But if I had been through the situation before, I would most likely own a gun, have tr		More dangerous
0.5033	60+	Male	White, Non-Hispanic	Urban	No		Don’t know			More dangerous
0.4832	60+	Male	White, Non-Hispanic	Urban	Yes	Yes	More dangerous			More dangerous
2.4899	30-44	Female	White, Non-Hispanic	Urban	No		More dangerous			Don’t know
4.1104	60+	Female	Other & 2+ races, Non-Hispanic	Urban	No		It depends	who has access or knowledge that it would be here		More dangerous
0.4506	60+	Female	White, Non-Hispanic	Urban	No		More dangerous			More dangerous
1.081	30-44	Female	White, Non-Hispanic	Urban	No		Don’t know			Don’t know
0.4351	60+	Female	White, Non-Hispanic	Urban	No		It depends	The obvious would be where to keep it? It has to be kept away from my grandson. All adults would have to know how to use it. The gun would have to be kept separately from the ammunition. If somebody did break in, we would have to be able to acc		More dangerous
0.8825	60+	Male	White, Non-Hispanic	Sub-urban or rural	Yes	Yes	Safer			Safer
0.5461	60+	Female	White, Non-Hispanic	Urban	No		Don’t know			More dangerous
0.6332	45-59	Female	White, Non-Hispanic	Urban	Yes	Yes	Don’t know			Safer
0.6905	60+	Female	Hispanic	Urban	No		More dangerous			More dangerous
1.7286	45-59	Male	White, Non-Hispanic	Urban	Yes	Yes	Safer			Safer
0.7684	30-44	Female	White, Non-Hispanic	Urban	No		More dangerous			More dangerous
0.6338	60+	Female	Other & 2+ races, Non-Hispanic	Urban	Don’t know		Don’t know			Don’t know
2.1604	18-29	Male	Hispanic	Urban	Yes	No	Safer			More dangerous
0.1672	45-59	Female	Hispanic	Urban	Yes	No	It depends	If for example our home gets broken into, if it could be reached for in time and to deter the burglar.		More dangerous
0.8825	60+	Male	White, Non-Hispanic	Urban	No		Safer			More dangerous
2.7457	18-29	Female	Other & 2+ races, Non-Hispanic	Urban	No		More dangerous			More dangerous
0.0874	30-44	Female	Hispanic	Urban	No		Don’t know			Don’t know
4.5821	18-29	Male	White, Non-Hispanic	Urban	No		More dangerous			More dangerous
0.363	60+	Male	White, Non-Hispanic	Urban	Yes	Yes	Refused			It depends	The person
0.4666	45-59	Female	White, Non-Hispanic	Urban	No		More dangerous			More dangerous
6.4113	30-44	Male	Hispanic	Urban	No		More dangerous			More dangerous
0.4693	60+	Female	White, Non-Hispanic	Urban	No		More dangerous			More dangerous
0.1615	60+	Male	White, Non-Hispanic	Urban	No		Don’t know			More dangerous
0.4178	30-44	Female	White, Non-Hispanic	Urban	Yes	Yes	Safer			Safer
0.5038	60+	Female	Other & 2+ races, Non-Hispanic	Urban	No		More dangerous			More dangerous
0.5079	60+	Female	Other & 2+ races, Non-Hispanic	Urban	Yes	Yes	Don’t know			It depends	If they were responsible weapons owner.
0.5776	60+	Female	Other & 2+ races, Non-Hispanic	Urban	No		Safer			Safer
0.5033	60+	Male	White, Non-Hispanic	Urban	No		Safer			Safer
0.3222	60+	Female	White, Non-Hispanic	Urban	No		It depends	on safe use		Don’t know
2.1437	18-29	Female	White, Non-Hispanic	Urban	Yes	Yes	Safer			It depends	I don't know my whole neighborhood
0.3577	60+	Male	White, Non-Hispanic	Urban	Yes	Yes	More dangerous			More dangerous
0.896	60+	Male	White, Non-Hispanic	Urban	Yes	Yes	Safer			Safer
0.1263	30-44	Male	Hispanic	Urban	No		More dangerous			More dangerous
3.9741	30-44	Female	Other & 2+ races, Non-Hispanic	Urban	Yes	Yes	Don’t know			Safer
2.7034	45-59	Female	Black, Non-Hispanic	Urban	No		Don’t know			It depends	If the ones that have a gun, are they mentally stable to have a gun, and how do they handle conflict, because that determines if the neighborhood is more in dangerous or safe
0.3336	60+	Female	White, Non-Hispanic	Urban	Yes	No	Don’t know			Don’t know
0.5086	45-59	Male	White, Non-Hispanic	Urban	No		More dangerous			More dangerous
1.134	60+	Female	White, Non-Hispanic	Urban	Yes	Yes	It depends	If i live in gang neighborhoods		More dangerous
0.4693	60+	Female	White, Non-Hispanic	Urban	No		More dangerous			More dangerous
0.8771	60+	Male	White, Non-Hispanic	Urban	No		Don’t know			Don’t know
2.0537	45-59	Male	White, Non-Hispanic	Urban	Yes	Yes	It depends	"Neither" wasn't a choice. I don't see that having a rifle is more or less dangerous than not having it.		It depends	Depends on whether any of my neighbor were raving lunatics or hot headed idiots. Untrained neighbors with guns and compulsive behavior can make things worse, but rational, educated gun owners are predictably safe.
0.2402	60+	Male	Black, Non-Hispanic	Urban	No		More dangerous			More dangerous
0.6869	45-59	Male	White, Non-Hispanic	Urban	Yes	Yes	It depends	Who has accepting the gun		It depends	How trained people are
2.2849	30-44	Female	White, Non-Hispanic	Sub-urban or rural	No		Don’t know			Safer
1.5023	30-44	Male	White, Non-Hispanic	Urban	No		Don’t know			More dangerous
3.1027	30-44	Female	White, Non-Hispanic	Urban	No		Safer			More dangerous
0.4832	60+	Male	White, Non-Hispanic	Urban	Yes	Yes	Don’t know			Safer
2.8777	60+	Male	White, Non-Hispanic	Urban	Yes	Yes	Safer			Safer
1.6927	60+	Male	Hispanic	Urban	Don’t know		Don’t know			Don’t know
1.1465	45-59	Female	Hispanic	Urban	No		It depends	Are Grandkids going to be around		Don’t know
0.6909	45-59	Female	Hispanic	Urban	Don’t know		Don’t know			Don’t know
0.3336	60+	Female	White, Non-Hispanic	Sub-urban or rural	No		More dangerous			More dangerous
2.3833	18-29	Female	Hispanic	Urban	Yes	No	Don’t know			More dangerous
1.6453	18-29	Female	White, Non-Hispanic	Urban	No		More dangerous			More dangerous
2.6782	18-29	Female	Hispanic	Urban	No		Don’t know			Don’t know
1.1465	45-59	Female	Hispanic	Urban	Yes	Yes	Safer			Safer
0.6201	30-44	Female	Hispanic	Urban	No		More dangerous			More dangerous
1.2344	18-29	Female	Hispanic	Urban	No		More dangerous			More dangerous
0.0624	18-29	Female	Hispanic	Urban	No		Don’t know			Safer
0.6593	45-59	Male	Hispanic	Urban	No		Don’t know			Don’t know
1.2974	60+	Female	Other & 2+ races, Non-Hispanic	Sub-urban or rural	No		More dangerous			More dangerous
0.1392	30-44	Female	Hispanic	Urban	No		More dangerous			More dangerous
0.295	60+	Male	White, Non-Hispanic	Urban	Yes	Yes	Safer			More dangerous
0.6741	60+	Female	Black, Non-Hispanic	Urban	No		Safer			More dangerous
0.7684	30-44	Female	White, Non-Hispanic	Urban	No		It depends	If there are children in the home and whether the gun is properly secured.		More dangerous
2.3281	45-59	Female	Other & 2+ races, Non-Hispanic	Urban	No		More dangerous			More dangerous
0.2858	30-44	Female	Hispanic	Urban	No		Don’t know			More dangerous
0.0642	30-44	Female	Hispanic	Urban	No		Don’t know			Don’t know
0.9921	60+	Female	White, Non-Hispanic	Urban	No		More dangerous			More dangerous
0.9921	60+	Female	White, Non-Hispanic	Urban	No		Don’t know			Don’t know
3.4262	45-59	Male	White, Non-Hispanic	Urban	No		More dangerous			More dangerous
0.5033	60+	Male	White, Non-Hispanic	Urban	No		More dangerous			More dangerous
0.7966	30-44	Female	White, Non-Hispanic	Urban	No		More dangerous			More dangerous
2.502	18-29	Female	Other & 2+ races, Non-Hispanic	Urban	Don’t know		Safer			Safer
5.4973	18-29	Female	Hispanic	Urban	Refused		Refused			Refused
6.9771	18-29	Male	Hispanic	Urban	No		Don’t know			It depends	It depends how the neighbors react to knowing that fact
1.3293	30-44	Female	Other & 2+ races, Non-Hispanic	Urban	No		More dangerous			Don’t know
1.0752	60+	Male	Hispanic	Sub-urban or rural	No		More dangerous			More dangerous
0.7368	45-59	Female	White, Non-Hispanic	Urban	No		It depends	Safer if a smart gun less safe if it wasn't		More dangerous
0.4178	45-59	Female	White, Non-Hispanic	Sub-urban or rural	No		Safer			It depends	the people themselves
0.7947	60+	Female	White, Non-Hispanic	Sub-urban or rural	Yes	No	Safer			More dangerous
2.681	45-59	Male	Other & 2+ races, Non-Hispanic	Urban	No		Safer			More dangerous
1.849	30-44	Male	White, Non-Hispanic	Urban	Yes	Yes	Safer			Safer
1.5023	30-44	Male	White, Non-Hispanic	Urban	No		Don’t know			Don’t know
1.3966	18-29	Male	White, Non-Hispanic	Urban	No		It depends	If i knew how to use it or not		More dangerous
1.2577	30-44	Female	White, Non-Hispanic	Urban	No		It depends	how good and comfortable I was at using it		More dangerous
0.5805	60+	Female	Other & 2+ races, Non-Hispanic	Urban	No		More dangerous			More dangerous
2.5231	30-44	Male	White, Non-Hispanic	Sub-urban or rural	Yes	Yes	More dangerous	I f		More dangerous
0.1785	60+	Male	White, Non-Hispanic	Urban	No		More dangerous			More dangerous
1.6659	45-59	Male	Other & 2+ races, Non-Hispanic	Urban	No		Safer			More dangerous
1.1104	45-59	Female	White, Non-Hispanic	Urban	Yes	No	Safer			Safer
0.3558	60+	Male	Hispanic	Sub-urban or rural	Yes	Yes	Don’t know			Don’t know
0.4693	60+	Female	White, Non-Hispanic	Urban	No		More dangerous			More dangerous
0.1615	60+	Male	White, Non-Hispanic	Sub-urban or rural	No		More dangerous			More dangerous
0.3834	30-44	Female	White, Non-Hispanic	Urban	No		Safer			Safer
0.4106	60+	Female	White, Non-Hispanic	Urban	Yes	No	Safer			Safer
2.1705	45-59	Male	Other & 2+ races, Non-Hispanic	Urban	No		It depends	Depends on the type of intruders and how heavily they are armed.		Don’t know
5.7031	18-29	Female	Other & 2+ races, Non-Hispanic	Urban	Yes	No	Safer			It depends	I wouldn't trust all of my neighbors with firearms. Some of my neighbors have questionable mental health and ethics.
0.1594	45-59	Female	Hispanic	Sub-urban or rural	No		Safer			Don’t know
0.3807	45-59	Female	White, Non-Hispanic	Urban	Yes	Yes	It depends	I live in the country and need a gun to protect myself and my pets from wild animal attacks. Not sure my .22 rifle would be much use in a home invasion though.		It depends	I can't control other people's drinking and tempers, and those plus guns are a dangerous combination.
0.4106	60+	Female	White, Non-Hispanic	Urban	No		Don’t know			Don’t know
0.4106	60+	Female	White, Non-Hispanic	Sub-urban or rural	Yes	Yes	Safer			It depends	Who it is and if they have had proper training.
0.4795	30-44	Male	Hispanic	Urban	Yes	Yes	Don’t know			Don’t know
0.5288	30-44	Female	Hispanic	Urban	No		Don’t know			More dangerous
0.8485	30-44	Male	White, Non-Hispanic	Urban	No		Don’t know			Don’t know
0.958	60+	Female	White, Non-Hispanic	Urban	Yes	No	Safer			Don’t know
0.7368	45-59	Female	White, Non-Hispanic	Urban	Yes	No	It depends	who gets to it first		It depends	whos using the gun
2.6782	18-29	Female	Hispanic	Urban	No		Safer			It depends	depends on how responsible the neighbors are
0.4501	45-59	Female	White, Non-Hispanic	Urban	No		It depends	I dont think it would be any safer or any more dangerous.		More dangerous
0.5086	45-59	Male	White, Non-Hispanic	Urban	Yes	Yes	Safer			Safer
0.5273	60+	Female	White, Non-Hispanic	Urban	No		It depends	Who had access to it.		More dangerous
5.7431	18-29	Male	Black, Non-Hispanic	Urban	No		Don’t know			Don’t know
0.1682	60+	Male	White, Non-Hispanic	Urban	No		It depends	If I were to be the victim of a crime within my home		Safer
0.1959	60+	Male	White, Non-Hispanic	Urban	Yes	Yes	More dangerous			More dangerous
0.8069	60+	Female	White, Non-Hispanic	Urban	Yes	Yes	Don’t know			Don’t know
0.7947	60+	Female	White, Non-Hispanic	Sub-urban or rural	Yes	No	Safer			It depends	How good the people are
0.7388	60+	Male	White, Non-Hispanic	Urban	No		Don’t know			Don’t know
0.2996	45-59	Female	Hispanic	Urban	No		More dangerous			More dangerous
0.4832	60+	Male	White, Non-Hispanic	Urban	Yes	Yes	Safer			Safer
0.8485	45-59	Male	White, Non-Hispanic	Urban	Don’t know		Safer			It depends	Training and education
1.9111	30-44	Female	White, Non-Hispanic	Urban	No		Safer			Safer
0.4106	60+	Female	White, Non-Hispanic	Sub-urban or rural	Yes	No	Safer			Safer
0.4828	60+	Male	White, Non-Hispanic	Urban	No		Safer			More dangerous
0.5584	30-44	Female	Other & 2+ races, Non-Hispanic	Sub-urban or rural	No		More dangerous			Don’t know
0.2567	45-59	Female	White, Non-Hispanic	Urban	No		More dangerous			More dangerous
0.2858	30-44	Female	Hispanic	Urban	Yes	Yes	Safer			Safer
0.0894	60+	Female	Hispanic	Urban	No		More dangerous			More dangerous
0.4828	60+	Male	White, Non-Hispanic	Urban	Yes	Yes	Safer			Safer
0.1615	60+	Male	White, Non-Hispanic	Urban	Yes	Yes	Safer			Safer
0.7495	30-44	Male	White, Non-Hispanic	Urban	No		Don’t know			It depends		Refused
0.295	60+	Male	White, Non-Hispanic	Urban	No		More dangerous			More dangerous
6.9771	18-29	Female	Hispanic	Urban	No		More dangerous			More dangerous
0.1275	60+	Male	Hispanic	Sub-urban or rural	No		More dangerous			More dangerous
1.0542	60+	Female	Other & 2+ races, Non-Hispanic	Urban	No		It depends	who knows it's there		Don’t know
0.1903	60+	Female	White, Non-Hispanic	Urban	No		It depends	it depends on where the gun is at the time I need it. I would need it only in case of physical assault or threat of bodily harm.		Don’t know
0.1615	60+	Male	White, Non-Hispanic	Urban	Yes	Yes	Safer			Safer
4.5821	18-29	Male	White, Non-Hispanic	Urban	No		More dangerous			More dangerous
3.9741	30-44	Female	Other & 2+ races, Non-Hispanic	Urban	No		Don’t know			Don’t know
0.7155	45-59	Male	White, Non-Hispanic	Urban	No		Safer			More dangerous
3.4902	60+	Male	White, Non-Hispanic	Urban	Yes	No	More dangerous			More dangerous
1.5871	18-29	Male	Hispanic	Urban	No		It depends	If I knew I was in imminent danger		It depends	If the people annoying them are competent
1.3889	30-44	Male	White, Non-Hispanic	Urban	No		Don’t know			Don’t know
2.0537	45-59	Male	White, Non-Hispanic	Urban	Yes	Yes	Safer			Safer
1.1274	45-59	Female	White, Non-Hispanic	Urban	No		Safer			Safer
0.3222	60+	Female	White, Non-Hispanic	Urban	No		Don’t know			Don’t know
0.1615	60+	Male	White, Non-Hispanic	Urban	No		More dangerous			More dangerous
0.3577	60+	Male	White, Non-Hispanic	Urban	No		More dangerous			More dangerous
0.4506	60+	Female	White, Non-Hispanic	Urban	Yes	Yes	It depends	It depends on whether you have ammunition for it and whether it is accessible and also whether you feel comfortable using it.		It depends	It depends on whether on not those people have the knowledge and safety skills for handling guns and whether or not the guns are easily accessible, as well as the ammunition, if needed in a crisis.
1.2738	45-59	Male	White, Non-Hispanic	Urban	No		Don’t know			More dangerous
6.9771	18-29	Male	Hispanic	Urban	No		Don’t know	It depends on the current situation, i woudproperly		It depends	It depends on how these firearms would be used and when
0.4106	60+	Female	White, Non-Hispanic	Urban	No		More dangerous			More dangerous
1.2002	60+	Female	Black, Non-Hispanic	Urban	No		Safer			Safer
0.1682	60+	Male	White, Non-Hispanic	Sub-urban or rural	Yes	Yes	It depends	Where it is located		More dangerous
0.1615	60+	Male	White, Non-Hispanic	Urban	No		More dangerous			More dangerous
1.1911	60+	Male	White, Non-Hispanic	Urban	No		Don’t know			Don’t know
0.7947	60+	Female	White, Non-Hispanic	Urban	No		It depends	It totally depends on the outcome of any incident. Ideally, it would be safer, but if an unauthorized person uses the gun, or it's used out of emotion, the outcome is questionable.		More dangerous
0.7339	18-29	Male	Hispanic	Urban	No		It depends		Refused	More dangerous
0.8485	30-44	Male	White, Non-Hispanic	Urban	No		Don’t know			More dangerous
0.4693	60+	Female	White, Non-Hispanic	Urban	Yes	No	It depends	the gun is not used in the home.		It depends	the kind of nieghborhood
3.706	30-44	Male	White, Non-Hispanic	Urban	No		Safer			Safer
0.4693	60+	Female	White, Non-Hispanic	Sub-urban or rural	No		More dangerous			More dangerous
0.1615	60+	Male	White, Non-Hispanic	Urban	Yes	Yes	Don’t know			Safer
0.3577	60+	Male	White, Non-Hispanic	Urban	No		Don’t know			Don’t know
0.4351	60+	Female	White, Non-Hispanic	Urban	No		More dangerous			More dangerous
0.1959	60+	Male	White, Non-Hispanic	Urban	Yes	Yes	Safer			It depends	the mentality of each individual.
1.2489	45-59	Female	White, Non-Hispanic	Urban	No		More dangerous			More dangerous
0.3965	60+	Female	White, Non-Hispanic	Urban	No		More dangerous			More dangerous
2.4109	30-44	Female	Other & 2+ races, Non-Hispanic	Urban	No		More dangerous			More dangerous
1.0109	30-44	Male	Hispanic	Urban	Yes	No	Don’t know			Don’t know
0.5461	60+	Female	White, Non-Hispanic	Urban	No		Don’t know			More dangerous
0.7947	60+	Female	White, Non-Hispanic	Urban	No		Don’t know			More dangerous
0.295	60+	Male	White, Non-Hispanic	Urban	No		It depends	Ilive alone. I am gun smart, but if kids moved in they might not be gun smart. So if they do no guns allowed.		More dangerous
2.8598	18-29	Female	Other & 2+ races, Non-Hispanic	Urban	No		More dangerous			More dangerous
1.5023	30-44	Male	White, Non-Hispanic	Urban	No		It depends	If there are kids in the house.		More dangerous
0.2464	45-59	Female	White, Non-Hispanic	Urban	No		Don’t know			Don’t know
0.5856	60+	Male	White, Non-Hispanic	Urban	Yes	Yes	More dangerous			More dangerous
0.5273	60+	Female	White, Non-Hispanic	Urban	Yes	No	Don’t know			More dangerous
2.4591	30-44	Male	White, Non-Hispanic	Urban	Yes	Yes	It depends	NA		It depends	NA
0.9457	30-44	Female	White, Non-Hispanic	Sub-urban or rural	No		It depends	The occupants.		It depends	The owners.
0.4828	60+	Male	White, Non-Hispanic	Urban	No		More dangerous			More dangerous
0.8567	30-44	Male	White, Non-Hispanic	Urban	Yes	Yes	It depends	If the person handling it has been properly trained.		More dangerous
0.1837	60+	Female	White, Non-Hispanic	Urban	Yes	No	Safer			Safer
0.4693	60+	Female	Other & 2+ races, Non-Hispanic	Sub-urban or rural	No		It depends	Training of the people in the house @ how the gun is secured		Don’t know
2.0538	45-59	Female	Hispanic	Urban	Yes	No	Safer			Don’t know
1.2546	45-59	Male	White, Non-Hispanic	Urban	No		Don’t know			More dangerous
1.2479	30-44	Male	Other & 2+ races, Non-Hispanic	Urban	No		Safer			It depends	It depends on whether everyone only used guns for self-defense, not murder.
0.4382	30-44	Female	White, Non-Hispanic	Urban	No		More dangerous			More dangerous
0.5273	60+	Female	White, Non-Hispanic	Urban	No		More dangerous			More dangerous
0.4351	60+	Female	White, Non-Hispanic	Urban	Yes	Yes	It depends	Circumstances		More dangerous
0.1827	60+	Female	White, Non-Hispanic	Urban	No		It depends	On whether everyone in the house was completely trained in the use of the gun. Also a safe location for storage would have to be decided on.		It depends	Depends on the mindset of the person owning the gun.
1.2489	45-59	Female	White, Non-Hispanic	Urban	No		It depends	Competence of usersSafe storage practices		More dangerous
0.1903	60+	Female	White, Non-Hispanic	Urban	No		More dangerous			More dangerous
0.7341	30-44	Female	Hispanic	Urban	No		More dangerous			More dangerous
0.1724	45-59	Male	Hispanic	Urban	No		Don’t know			Don’t know
0.4178	30-44	Female	White, Non-Hispanic	Urban	No		Don’t know			More dangerous
1.4446	60+	Male	White, Non-Hispanic	Urban	No		More dangerous			More dangerous
0.4178	45-59	Female	White, Non-Hispanic	Urban	No		Don’t know			Don’t know
0.3121	45-59	Male	Hispanic	Urban	No		More dangerous			It depends	Who owned a gun
0.7787	45-59	Female	Other & 2+ races, Non-Hispanic	Urban	No		More dangerous			More dangerous
0.7368	45-59	Female	White, Non-Hispanic	Urban	Yes	No	Don’t know			More dangerous
1.216	60+	Male	White, Non-Hispanic	Sub-urban or rural	Don’t know		It depends	depends on who gets the gun first		Safer
0.4828	60+	Male	White, Non-Hispanic	Urban	Yes	Yes	Don’t know			Don’t know
1.2974	60+	Female	Other & 2+ races, Non-Hispanic	Urban	No		It depends	It depends on how the neighborhood will or will not change. So far, we've been holding the fort, but we're concerned about increasing problems, homeless encampments, and drug users in neigboring areas in Los Angeles county.		Don’t know
2.0538	45-59	Female	Hispanic	Urban	Yes	Yes	Safer			Don’t know
6.9771	18-29	Male	Hispanic	Urban	No		Safer			More dangerous
0.1615	60+	Male	White, Non-Hispanic	Urban	No		More dangerous			More dangerous
0.8485	30-44	Male	White, Non-Hispanic	Urban	No		Don’t know			Don’t know
1.0638	60+	Male	White, Non-Hispanic	Urban	No		Safer			More dangerous
0.4106	60+	Female	White, Non-Hispanic	Urban	No		It depends	My husband be for he pass a way was a special agent and was trained in fire arms, I felt very comfortable. Over the year he wanted to teach me to fire a weapon at the range, not for me.		It depends	We are 55 and older neighborhood and they may have been in the service and still well enough to make good decisions, however I can not judge just been train with firearms in the past. The mental health of anyone having a gun is very important.
1.6597	45-59	Male	White, Non-Hispanic	Urban	Yes	Yes	Safer			It depends		Refused
0.2655	60+	Male	Black, Non-Hispanic	Urban	No		More dangerous			More dangerous
0.5033	60+	Male	White, Non-Hispanic	Urban	No		Don’t know			Safer
0.5933	60+	Female	Hispanic	Urban	No		More dangerous			More dangerous
0.3336	60+	Female	White, Non-Hispanic	Urban	No		More dangerous			More dangerous
0.4828	60+	Male	White, Non-Hispanic	Urban	No		Don’t know			More dangerous
1.3472	60+	Female	White, Non-Hispanic	Urban	No		Don’t know			More dangerous
0.4351	30-44	Female	White, Non-Hispanic	Urban	No		More dangerous			More dangerous
0.3222	60+	Female	White, Non-Hispanic	Urban	No		More dangerous			More dangerous
1.4744	45-59	Female	Other & 2+ races, Non-Hispanic	Urban	Don’t know		More dangerous			More dangerous
0.5856	60+	Male	White, Non-Hispanic	Urban	Yes	Yes	Safer			Safer
0.3577	60+	Male	White, Non-Hispanic	Urban	No		More dangerous			More dangerous
1.0225	30-44	Male	Hispanic	Urban	No		Don’t know			It depends	I don’t know my neighbors that well so I don’t know there temperament
0.5086	45-59	Male	White, Non-Hispanic	Urban	Yes	Yes	Safer			It depends	training, storage, safety conditions.
0.4839	45-59	Male	White, Non-Hispanic	Urban	No		It depends	The mental state of my wife.		Don’t know
0.554	45-59	Female	White, Non-Hispanic	Urban	No		More dangerous			More dangerous
0.415	60+	Male	White, Non-Hispanic	Sub-urban or rural	Yes	Yes	Safer			Don’t know
2.3833	18-29	Female	Hispanic	Sub-urban or rural	Yes	Yes	Safer			It depends	Situagion
0.295	60+	Male	White, Non-Hispanic	Urban	Yes	Yes	Don’t know			Safer
0.6753	45-59	Male	Other & 2+ races, Non-Hispanic	Urban	No		More dangerous			More dangerous
0.8128	60+	Female	Hispanic	Urban	No		More dangerous			More dangerous
0.6694	60+	Male	Hispanic	Urban	No		It depends	circumstances at the moment of use		Safer
4.025	45-59	Male	Other & 2+ races, Non-Hispanic	Urban	No		It depends	When I have to defend myself and that person ends up dead		More dangerous
1.5871	18-29	Female	White, Non-Hispanic	Urban	Don’t know		Don’t know			It depends	Who has it and why
0.2567	45-59	Female	White, Non-Hispanic	Urban	No		More dangerous			It depends	on why they own a gun. If they think for safety against violence then they are more apt to use it if they feel violated. If they did not own a gun they might try to diffuse the situation or close the door to it but a gun empowers their feeling
1.095	60+	Female	White, Non-Hispanic	Urban	Yes	No	Safer			Don’t know
0.3459	60+	Female	White, Non-Hispanic	Sub-urban or rural	No		More dangerous			More dangerous
0.3459	60+	Female	White, Non-Hispanic	Urban	No		It depends	It would depend on who had the gun. For instance, my son-in-law is a peace officer and carries a weapon. Were he here visiting, I would be safer. But if almost anyone else had a gun in my home, I'm not too certain I would feel or be safer.		More dangerous
0.6014	18-29	Female	Hispanic	Urban	No		It depends	The people who come into my home.		Don’t know
0.5129	18-29	Female	Hispanic	Urban	Yes	No	Safer			More dangerous
0.1959	60+	Male	White, Non-Hispanic	Urban	No		It depends	I would feel more safe, but at the same time the anxiety I would have knowing a loaded gun was in the house where my grand children visit is troubling.		More dangerous
0.4351	60+	Female	White, Non-Hispanic	Urban	No		More dangerous			Safer
0.415	60+	Male	White, Non-Hispanic	Urban	Yes	Yes	It depends	"Safer" only in the sense that it gives me a sense of security that being unarmed would give me. Statistically, I realize that it is more dangerous to have a loaded gun in the house.		Don’t know
0.3414	18-29	Male	Hispanic	Urban	Don’t know		Don’t know			It depends		Refused
0.295	60+	Male	White, Non-Hispanic	Urban	Yes	Yes	Don’t know			Don’t know
0.1959	60+	Male	White, Non-Hispanic	Urban	Yes	Yes	Safer			Safer
0.6332	45-59	Female	White, Non-Hispanic	Urban	No		More dangerous			More dangerous
0.6332	45-59	Female	White, Non-Hispanic	Urban	Yes	Yes	Safer			It depends	what type of people had guns in their home and their purpose for the guns.
0.3336	60+	Female	White, Non-Hispanic	Urban	No		Safer			Safer
0.5461	60+	Female	White, Non-Hispanic	Urban	No		Don’t know			Don’t know
0.1615	60+	Male	White, Non-Hispanic	Sub-urban or rural	Yes	Yes	Safer			Safer
0.1818	18-29	Female	Hispanic	Urban	No		Don’t know			More dangerous
0.4506	60+	Female	White, Non-Hispanic	Urban	Yes	Yes	Don’t know			Don’t know
0.9043	45-59	Female	Black, Non-Hispanic	Urban	Yes	No	Safer			It depends	On who the people with the guns were.
0.177	45-59	Male	Hispanic	Urban	No		Refused			Refused
0.4693	60+	Female	White, Non-Hispanic	Urban	Yes	Yes	Safer			Safer
0.1837	60+	Female	White, Non-Hispanic	Urban	No		Safer			Safer
2.3281	45-59	Female	Other & 2+ races, Non-Hispanic	Urban	No		It depends	I am afraid that other people that come to our house might accidently use the gun		It depends	this all depends on each individual
1.8176	45-59	Female	White, Non-Hispanic	Urban	No		Don’t know			Don’t know
1.607	45-59	Male	Other & 2+ races, Non-Hispanic	Urban	Yes	Yes	Safer			Safer
2.4591	30-44	Male	White, Non-Hispanic	Urban	No		More dangerous			More dangerous
0.415	60+	Male	White, Non-Hispanic	Urban	No		Safer			Safer
0.1959	60+	Male	White, Non-Hispanic	Urban	Yes	Yes	Safer			It depends	Who they are and what type of experience they have with guns.
2.4591	30-44	Male	White, Non-Hispanic	Urban	Yes	Yes	Safer			Safer
0.1615	60+	Male	White, Non-Hispanic	Urban	No		More dangerous			It depends	Who and how responsible the gun owner is
0.1665	60+	Female	White, Non-Hispanic	Urban	No		More dangerous			More dangerous
2.4109	30-44	Female	Other & 2+ races, Non-Hispanic	Urban	No		Don’t know			More dangerous
0.4578	60+	Female	Hispanic	Urban	No		Don’t know			Don’t know
0.2581	45-59	Male	Hispanic	Urban	Yes	No	Safer			It depends	it all depends on how its used. for proctection, yes !
0.4351	60+	Female	White, Non-Hispanic	Sub-urban or rural	Yes	Yes	Safer			It depends	Neighbors state of mind
5.7431	30-44	Male	Other & 2+ races, Non-Hispanic	Urban	No		Don’t know			Don’t know
1.134	60+	Female	White, Non-Hispanic	Urban	No		Don’t know			More dangerous
0.3965	60+	Female	White, Non-Hispanic	Urban	Yes	No	Don’t know			Don’t know
1.3889	30-44	Male	White, Non-Hispanic	Urban	Yes	Yes	It depends	The gun must be locked up when guest are around. All adults in the household must be proficient in the safe use of firearms.		More dangerous
0.6099	45-59	Female	Hispanic	Urban	No		More dangerous			More dangerous
1.146	30-44	Male	White, Non-Hispanic	Urban	No		More dangerous			More dangerous
2.6752	30-44	Male	Hispanic	Urban	No		More dangerous			More dangerous
0.295	60+	Male	White, Non-Hispanic	Urban	No		More dangerous			More dangerous
0.3709	60+	Male	White, Non-Hispanic	Sub-urban or rural	No		Safer			Safer
4.9024	30-44	Male	White, Non-Hispanic	Sub-urban or rural	No		It depends	gun safety conciousness of occupants		It depends	gun safety culture
0.1615	60+	Female	White, Non-Hispanic	Urban	No		More dangerous			More dangerous
1.5871	18-29	Female	White, Non-Hispanic	Urban	No		More dangerous			More dangerous
0.3965	60+	Female	White, Non-Hispanic	Urban	No		Don’t know			More dangerous
0.5033	60+	Male	White, Non-Hispanic	Urban	No		Don’t know			More dangerous
1.5871	18-29	Female	White, Non-Hispanic	Urban	No		Don’t know			More dangerous
0.8325	45-59	Male	White, Non-Hispanic	Urban	Yes	Yes	Safer			Safer
0.5033	60+	Male	White, Non-Hispanic	Urban	Yes	Yes	Safer			Don’t know
0.295	60+	Male	White, Non-Hispanic	Urban	Don’t know		Safer			Safer
0.1103	60+	Male	Hispanic	Urban	No		Safer			Safer
0.3336	60+	Female	White, Non-Hispanic	Urban	No		Don’t know			It depends	It depends on the owner of the gun.
0.1615	60+	Male	White, Non-Hispanic	Urban	Yes	Yes	Safer			Don’t know
0.5273	60+	Female	White, Non-Hispanic	Urban	No		More dangerous			More dangerous
0.3709	60+	Male	White, Non-Hispanic	Urban	No		More dangerous			More dangerous
1.0513	60+	Female	White, Non-Hispanic	Urban	No		Don’t know			It depends	The people who use them
1.1104	45-59	Female	White, Non-Hispanic	Urban	No		Don’t know			Don’t know
1.3385	45-59	Female	White, Non-Hispanic	Urban	No		It depends		Refused	It depends		Refused
0.608	45-59	Female	White, Non-Hispanic	Urban	Yes	No	It depends	If ur an accurate shooter		Safer
0.667	18-29	Female	White, Non-Hispanic	Urban	No		Don’t know			More dangerous
1.1429	30-44	Female	Black, Non-Hispanic	Urban	Yes	No	Safer			It depends	Gun safety knowledge of owner
0.1837	60+	Female	White, Non-Hispanic	Urban	No		Don’t know			Don’t know
0.295	60+	Male	White, Non-Hispanic	Urban	No		More dangerous			Don’t know
0.2464	45-59	Female	White, Non-Hispanic	Urban	No		Don’t know			Don’t know
0.4532	60+	Female	White, Non-Hispanic	Urban	Yes	Yes	Safer			It depends	If they have proper training
0.8325	45-59	Male	White, Non-Hispanic	Urban	No		It depends	Too many variables to list		More dangerous
5.7431	45-59	Male	Other & 2+ races, Non-Hispanic	Urban	No		More dangerous			More dangerous
0.2464	45-59	Female	White, Non-Hispanic	Urban	No		It depends	On whether I can access it if I need it before an intruder, for example.		More dangerous
0.5856	60+	Male	White, Non-Hispanic	Urban	No		Don’t know			More dangerous
1.0225	30-44	Male	Hispanic	Urban	No		It depends	It would make it a safer place if I do ever have to use it for self protection from a foreign threat or danger. It would make it dangerous if the gun is mishandled at home by accident, ensued violence, suicidal tendencies, or any inappropriate		More dangerous
0.1615	60+	Female	White, Non-Hispanic	Urban	No		It depends	On if I/felt we were in increased danger		More dangerous
0.4703	30-44	Female	Other & 2+ races, Non-Hispanic	Urban	No		Safer			Safer
0.1189	60+	Female	Hispanic	Urban	No		It depends	If someone broke into my house, I went for the gun, they took it from me and used the gun against me.		It depends	It depends on how stable everyone in my neighborhood was. If they are unstable it could make it more dangerous.
0.7495	30-44	Male	White, Non-Hispanic	Sub-urban or rural	No		More dangerous			More dangerous
0.1903	60+	Female	White, Non-Hispanic	Urban	No		It depends	It depends upon the kinds of people who live in my apartment building. Right now, I believe that all of us tenants are calm, thoughtful people who do not own guns. I can't know about future tenants but I trust that our landlord screens tenant		More dangerous
0.3336	60+	Female	White, Non-Hispanic	Urban	No		More dangerous			More dangerous
0.4106	60+	Female	White, Non-Hispanic	Sub-urban or rural	No		Don’t know			Don’t know
0.4828	60+	Male	White, Non-Hispanic	Urban	No		More dangerous			More dangerous
0.4532	60+	Female	White, Non-Hispanic	Sub-urban or rural	No		Don’t know			More dangerous
0.2166	45-59	Female	Hispanic	Urban	Yes	No	Don’t know			Don’t know
0.7368	45-59	Female	White, Non-Hispanic	Urban	No		More dangerous			More dangerous
0.295	60+	Male	White, Non-Hispanic	Urban	No		More dangerous			More dangerous
0.4506	60+	Female	White, Non-Hispanic	Urban	No		Don’t know			Don’t know
0.8799	45-59	Male	Other & 2+ races, Non-Hispanic	Urban	No		It depends	It depends reasons for having a gun. Safer if it is for a protection. More dangerous if one is in violent neighbor.		Safer
0.4106	60+	Female	White, Non-Hispanic	Urban	Yes	Yes	Safer			Safer
0.8495	30-44	Female	Hispanic	Urban	No		More dangerous			More dangerous
0.3222	60+	Female	White, Non-Hispanic	Urban	No		More dangerous			More dangerous
0.6837	60+	Female	Other & 2+ races, Non-Hispanic	Urban	No		More dangerous			More dangerous
0.4351	60+	Female	White, Non-Hispanic	Sub-urban or rural	No		Don’t know			Don’t know
1.8503	60+	Male	Other & 2+ races, Non-Hispanic	Urban	Yes	Yes	It depends	life, shit happens if somebody wants to hurt you I win they don't it's that simple\		Don’t know
0.8356	60+	Female	White, Non-Hispanic	Urban	No		It depends	you neighb\hood		More dangerous
0.1615	60+	Male	White, Non-Hispanic	Urban	No		More dangerous			More dangerous
0.1615	60+	Male	White, Non-Hispanic	Urban	No		More dangerous			More dangerous
0.2464	45-59	Female	White, Non-Hispanic	Sub-urban or rural	No		More dangerous			More dangerous
0.3917	60+	Male	Other & 2+ races, Non-Hispanic	Urban	No		It depends	If the threat of violence is in the neighborhood.		Safer
0.1764	60+	Female	White, Non-Hispanic	Urban	Yes	Yes	Safer			Safer
0.295	60+	Male	White, Non-Hispanic	Urban	No		Safer			Safer
1.2241	60+	Female	Black, Non-Hispanic	Urban	No		More dangerous			More dangerous
0.4382	30-44	Female	White, Non-Hispanic	Urban	No		More dangerous			More dangerous
0.8325	45-59	Male	White, Non-Hispanic	Urban	No		It depends	me, my neighbors and anyone that comes into my house for starters		It depends	On what kind of people they are
0.1615	60+	Male	White, Non-Hispanic	Urban	Yes	Yes	Safer			Safer
1.3913	60+	Male	Other & 2+ races, Non-Hispanic	Urban	No		Safer			Don’t know
0.7368	45-59	Female	White, Non-Hispanic	Urban	Yes	Yes	Safer			Safer
0.334	60+	Female	White, Non-Hispanic	Urban	No		More dangerous			More dangerous
0.4828	60+	Male	White, Non-Hispanic	Urban	No		More dangerous			More dangerous
0.1785	60+	Male	White, Non-Hispanic	Urban	No		It depends	who knows it is here		More dangerous
0.1615	60+	Male	White, Non-Hispanic	Urban	No		More dangerous			More dangerous
0.189	45-59	Female	Hispanic	Sub-urban or rural	No		More dangerous			More dangerous
1.2589	60+	Male	Other & 2+ races, Non-Hispanic	Urban	No		Safer			Don’t know
0.5273	60+	Female	White, Non-Hispanic	Urban	No		More dangerous			More dangerous
0.2402	60+	Male	Black, Non-Hispanic	Urban	No		Don’t know			Don’t know
0.3459	60+	Female	White, Non-Hispanic	Urban	No		Safer			It depends	What tyoe of Family has a gun
0.4808	60+	Male	Hispanic	Urban	No		More dangerous			More dangerous
0.869	18-29	Female	White, Non-Hispanic	Urban	No		More dangerous			More dangerous
0.4501	45-59	Female	White, Non-Hispanic	Sub-urban or rural	Yes	Yes	Safer			Safer
1.3889	45-59	Male	White, Non-Hispanic	Urban	No		More dangerous			More dangerous
5.1987	18-29	Female	Other & 2+ races, Non-Hispanic	Urban	Don’t know		It depends		Refused	Don’t know
0.4178	30-44	Female	White, Non-Hispanic	Urban	No		More dangerous			More dangerous
2.5979	18-29	Female	White, Non-Hispanic	Urban	Yes	No	It depends	type of gun, how it is used and stored		More dangerous
0.5867	30-44	Male	Hispanic	Urban	No		More dangerous			More dangerous
0.3459	60+	Female	White, Non-Hispanic	Sub-urban or rural	Yes	Yes	Safer			Don’t know
0.4532	60+	Female	White, Non-Hispanic	Urban	No		It depends		Refused	It depends		Refused
0.4832	60+	Male	White, Non-Hispanic	Sub-urban or rural	No		More dangerous			More dangerous
0.3058	60+	Male	White, Non-Hispanic	Urban	No		Safer			More dangerous
0.554	45-59	Female	White, Non-Hispanic	Urban	Don’t know		Don’t know			Don’t know
0.54	60+	Male	Black, Non-Hispanic	Urban	Don’t know		Don’t know			Don’t know
0.7565	45-59	Male	Black, Non-Hispanic	Urban	No		Don’t know			Don’t know
4.3828	30-44	Male	Hispanic	Urban	Yes	Yes	Safer			Safer
0.1496	45-59	Male	Hispanic	Urban	No		It depends	Do the young ones know that I have 1		It depends	have they taken a gun safety course? are the guns secure?
1.3889	45-59	Male	White, Non-Hispanic	Urban	Yes	Yes	More dangerous			More dangerous
0.3917	60+	Male	Other & 2+ races, Non-Hispanic	Urban	No		It depends		Refused	More dangerous
0.5273	60+	Female	White, Non-Hispanic	Urban	No		It depends	if i felt threatened..which I don't currently		More dangerous
0.8495	30-44	Female	Hispanic	Urban	Yes	No	It depends	The knowledge of the gun owner		It depends	What quality people live in you neighborhood.
2.0231	30-44	Male	Other & 2+ races, Non-Hispanic	Urban	No		Don’t know			Don’t know
0.608	45-59	Female	White, Non-Hispanic	Urban	Yes	No	Don’t know			Don’t know
0.2755	45-59	Female	Other & 2+ races, Non-Hispanic	Urban	No		More dangerous			More dangerous
0.1665	60+	Female	White, Non-Hispanic	Urban	No		Safer			Safer
4.4673	30-44	Male	White, Non-Hispanic	Sub-urban or rural	No		Safer			It depends	If there are children in the house, then there shouldn't be any guns. I personally believe that kids get curious and there too stupid nowadays to have any weapons in the house. That's how accidents start happening.
0.4532	60+	Female	White, Non-Hispanic	Urban	No		Don’t know			Don’t know
0.4106	60+	Female	White, Non-Hispanic	Urban	No		More dangerous			More dangerous
0.1764	60+	Female	White, Non-Hispanic	Urban	Yes	No	Don’t know			Don’t know
2.6828	45-59	Female	White, Non-Hispanic	Urban	No		Safer			Safer
0.1103	60+	Male	Hispanic	Urban	No		More dangerous			More dangerous
0.2574	45-59	Female	Hispanic	Urban	No		More dangerous			More dangerous
0.1875	30-44	Female	Hispanic	Urban	No		Don’t know			Refused
0.3222	60+	Female	White, Non-Hispanic	Urban	Yes	No	Don’t know			More dangerous
0.5079	60+	Female	Other & 2+ races, Non-Hispanic	Urban	No		More dangerous			More dangerous
0.2567	45-59	Female	White, Non-Hispanic	Urban	No		It depends	During the training period, may be a bit more dangerous. Once everyone in the household has been trained, will likely be safer.		Safer
0.1615	60+	Male	White, Non-Hispanic	Urban	No		Safer			Safer
1.8503	60+	Male	Other & 2+ races, Non-Hispanic	Urban	No		More dangerous			Don’t know
0.6107	60+	Female	Black, Non-Hispanic	Urban	No		More dangerous			Don’t know
0.3426	45-59	Female	Hispanic	Urban	No		Don’t know			It depends	On how often the users would use then
0.6128	30-44	Female	Other & 2+ races, Non-Hispanic	Urban	No		More dangerous			More dangerous
0.2537	45-59	Male	White, Non-Hispanic	Urban	No		More dangerous			More dangerous
0.5461	60+	Female	White, Non-Hispanic	Urban	Yes	No	Safer			It depends	People should have training in gun use and safety.
0.763	45-59	Female	White, Non-Hispanic	Urban	Yes	No	Safer			Don’t know
1.3749	30-44	Female	Other & 2+ races, Non-Hispanic	Urban	No		Don’t know			Don’t know
0.7331	60+	Male	Other & 2+ races, Non-Hispanic	Urban	Yes	Yes	It depends	It is safer for my family, and much more hazardous for an intruder.		Safer
2.5112	60+	Female	Other & 2+ races, Non-Hispanic	Urban	Yes	No	It depends	We don't live in a need to have a gun place. Our guns are collector guns.		Don’t know
0.4828	60+	Male	White, Non-Hispanic	Urban	Yes	Yes	Don’t know			Don’t know
0.1665	60+	Female	White, Non-Hispanic	Urban	Yes	No	More dangerous			More dangerous
0.3965	60+	Female	White, Non-Hispanic	Urban	Don’t know		Safer			Safer
0.5033	60+	Male	White, Non-Hispanic	Urban	Yes	Yes	It depends	Why/how you need to use it.		It depends	Skill level
0.3965	60+	Female	White, Non-Hispanic	Urban	Refused		It depends	On whether I felt like the government was going to come knocking on my door.		Safer
0.3058	60+	Male	White, Non-Hispanic	Urban	No		It depends	If WW III breaks out, I might be safer.		More dangerous
0.7495	30-44	Male	White, Non-Hispanic	Urban	Yes	Yes	It depends	Whether it is secured away from others within the household who may not be of sound mind.		Safer
0.295	60+	Male	White, Non-Hispanic	Urban	No		More dangerous			More dangerous
0.7155	45-59	Male	White, Non-Hispanic	Urban	No		It depends	How safely it's stored, I suppose.		It depends	Whether or not people act like responsible adults or idiot cowboys.
0.6383	30-44	Female	Other & 2+ races, Non-Hispanic	Urban	No		It depends	Who uses it		More dangerous
0.7277	60+	Male	White, Non-Hispanic	Urban	No		More dangerous			More dangerous
0.4056	45-59	Male	Other & 2+ races, Non-Hispanic	Urban	No		Don’t know			Don’t know
0.1615	60+	Female	White, Non-Hispanic	Urban	No		More dangerous			More dangerous
1.0638	60+	Male	White, Non-Hispanic	Urban	No		Don’t know			Don’t know
4.5821	18-29	Male	White, Non-Hispanic	Urban	Yes	Yes	It depends		Refused	Don’t know
1.2577	30-44	Female	White, Non-Hispanic	Urban	No		It depends	if anyone knows how to use it		It depends	depends on the user
0.5856	60+	Male	White, Non-Hispanic	Urban	Yes	Yes	Don’t know			Don’t know
1.081	30-44	Female	White, Non-Hispanic	Urban	No		It depends	I feel it would be safer if someone were to break in but honestly I would worry about spouse. To me he always seems depressed. I wouldn't want him to hurt himself, my children or me.		More dangerous
1.2489	45-59	Female	White, Non-Hispanic	Urban	Yes	No	Safer			It depends	The mental state of my neighbors. People choose to use guns and dangerous always causing others to get hurt. The guns do not do it by themselves.
0.7277	60+	Male	White, Non-Hispanic		No		Safer			Safer
0.3288	60+	Male	Hispanic	Urban	Yes	Yes	Safer			Safer
0.7368	45-59	Female	White, Non-Hispanic	Urban	Yes	Yes	Safer			Safer
0.3709	60+	Male	White, Non-Hispanic	Urban	Yes	Yes	Safer			Safer
1.9779	45-59	Male	Other & 2+ races, Non-Hispanic	Urban	No		Safer			Safer
1.2489	45-59	Female	White, Non-Hispanic	Urban	Yes	No	Safer			Safer
0.8485	45-59	Male	White, Non-Hispanic	Urban	Yes	Yes	Safer			Safer
1.3658	45-59	Female	Hispanic	Sub-urban or rural	No		Don’t know			Don’t know
1.0823	60+	Male	Black, Non-Hispanic	Urban	Yes	Yes	Don’t know			Don’t know
1.0026	60+	Male	White, Non-Hispanic	Urban	No		More dangerous			More dangerous
0.4828	60+	Male	White, Non-Hispanic	Urban	Yes	Yes	Safer			Safer
0.1827	60+	Female	White, Non-Hispanic	Sub-urban or rural	No		More dangerous			More dangerous
0.8563	60+	Male	Hispanic	Urban	No		Safer			Safer
0.1964	60+	Male	Hispanic	Urban	Yes	Yes	Safer			Safer
5.1062	30-44	Male	White, Non-Hispanic	Urban	No		Safer			It depends	It could become like the wild west
2.6828	45-59	Female	White, Non-Hispanic	Urban	Yes	No	Don’t know			Don’t know
0.0375	60+	Male	Hispanic	Urban	No		Don’t know			More dangerous
2.2725	30-44	Male	Hispanic	Urban	No		Don’t know			Safer
1.849	30-44	Male	White, Non-Hispanic	Urban	No		Safer			Safer
0.2225	45-59	Female	Hispanic	Urban	No		Don’t know			Don’t know
0.1496	45-59	Male	Hispanic	Urban	No		Safer			It depends	If neighbors are trained properly in the use of a weapon
0.6753	45-59	Male	Other & 2+ races, Non-Hispanic	Urban	No		More dangerous			It depends	Who own the guns,
0.763	30-44	Female	White, Non-Hispanic	Urban	No		More dangerous			More dangerous
0.1615	60+	Male	White, Non-Hispanic	Urban	No		More dangerous			More dangerous
0.2567	45-59	Female	White, Non-Hispanic	Urban	Yes	Yes	It depends	I feel like I have an option in a dangerous situation where I could not leave my house to get away from danger coming into my home. But my gun could be dangerous if some intruder found it and used it against me.		More dangerous
0.5273	60+	Female	White, Non-Hispanic	Urban	No		Don’t know			More dangerous
0.1903	60+	Female	White, Non-Hispanic	Urban	No		More dangerous			More dangerous
2.3281	45-59	Female	Other & 2+ races, Non-Hispanic	Urban	No		More dangerous			More dangerous
0.7684	30-44	Female	White, Non-Hispanic	Sub-urban or rural	No		It depends	How fast the police response time is. Most people dont need them.		Don’t know
0.1458	30-44	Male	Hispanic	Urban	Yes	Yes	It depends	Whether the gun is operable, whether the operator has training, whether it's stored securely, and a bunch of other factors...		More dangerous
0.7947	60+	Female	White, Non-Hispanic	Urban	Yes	No	It depends	depends on who gets to the gun first		More dangerous
1.0542	60+	Female	Other & 2+ races, Non-Hispanic	Urban	No		Don’t know			Don’t know
0.3709	60+	Male	White, Non-Hispanic	Sub-urban or rural	Yes	Yes	It depends	It depends who has the gun.		It depends	That depends who has the gun.
0.1837	60+	Female	White, Non-Hispanic	Sub-urban or rural	Yes	No	More dangerous			More dangerous
0.1615	60+	Female	White, Non-Hispanic	Urban	No		More dangerous			More dangerous
0.8356	60+	Female	White, Non-Hispanic	Urban	No		Don’t know			It depends	Who the neighbors are
0.6557	45-59	Female	Other & 2+ races, Non-Hispanic	Urban	No		Don’t know			More dangerous
0.1665	60+	Female	White, Non-Hispanic	Urban	No		More dangerous			More dangerous
0.7787	45-59	Female	Other & 2+ races, Non-Hispanic	Urban	No		Safer			Safer	Depends on
0.3984	60+	Male	White, Non-Hispanic	Urban	No		More dangerous			More dangerous
1.6769	45-59	Female	Black, Non-Hispanic	Urban	No		More dangerous			More dangerous
0.3222	60+	Female	White, Non-Hispanic	Urban	No		Safer			Safer
0.4646	45-59	Male	White, Non-Hispanic	Urban	No		More dangerous			More dangerous
0.823	60+	Female	White, Non-Hispanic	Urban	No		Safer			Safer
0.3577	60+	Male	White, Non-Hispanic	Urban	No		Safer			It depends	The mental state, maturity, skill, and criminal history of my neighborhood.
0.1615	60+	Female	White, Non-Hispanic	Urban	No		More dangerous			More dangerous
0.4501	45-59	Female	White, Non-Hispanic	Urban	No		More dangerous			More dangerous
0.7197	30-44	Male	Black, Non-Hispanic	Urban	No		More dangerous			More dangerous
3.7627	30-44	Male	White, Non-Hispanic	Urban	Yes	No	Safer			Safer
3.5085	30-44	Male	Other & 2+ races, Non-Hispanic	Urban	No		Don’t know			More dangerous
0.554	45-59	Female	White, Non-Hispanic	Urban	Yes	No	Safer			It depends	Who has the gun
1.2234	30-44	Male	Black, Non-Hispanic	Urban	Yes	Yes	Safer			Safer
1.8321	30-44	Female	Other & 2+ races, Non-Hispanic	Urban	No		It depends	How accessible the guns are - if they are locked in the home in a safe or not and who has access.		Don’t know
0.8771	60+	Male	White, Non-Hispanic	Sub-urban or rural	No		Don’t know			Don’t know
2.1705	45-59	Male	Other & 2+ races, Non-Hispanic	Urban	No		Don’t know			Safer
1.1274	45-59	Female	White, Non-Hispanic	Urban	No		Don’t know			Don’t know
0.5273	60+	Female	White, Non-Hispanic	Sub-urban or rural	Yes	No	Safer			It depends	The person that has the gun and their knowledge and practice of gun safety.
0.2733	60+	Female	Black, Non-Hispanic	Urban	No		Don’t know			It depends	It depends on the neighbors themselves being responsible gun owners
0.334	60+	Female	White, Non-Hispanic	Urban	No		More dangerous			More dangerous
0.1764	60+	Female	White, Non-Hispanic	Urban	No		More dangerous			More dangerous
0.4506	60+	Female	White, Non-Hispanic	Urban	No		More dangerous			It depends	Safer if they were retired military or police, not if they were inexperienced.
3.9391	18-29	Male	Hispanic	Urban	Yes	No	Don’t know			Don’t know
0.3058	60+	Male	White, Non-Hispanic	Sub-urban or rural	Don’t know		Safer			Safer
0.4106	60+	Female	White, Non-Hispanic	Urban	Yes	Yes	It depends	my definition of safe		It depends	the owners
0.1827	60+	Female	White, Non-Hispanic	Urban	No		More dangerous			More dangerous
1.309	45-59	Female	Hispanic	Urban	No		It depends	All kinds of variables		More dangerous
0.1959	60+	Male	White, Non-Hispanic	Urban	No		More dangerous			More dangerous
0.6257	30-44	Female	Black, Non-Hispanic	Urban	No		More dangerous			More dangerous
1.081	30-44	Female	White, Non-Hispanic	Urban	No		It depends	I have kids so I am undecided		It depends	On The type of people you live by
1.0378	30-44	Female	White, Non-Hispanic	Urban	Yes	No	It depends	If it was found by someone with issues it could be used to harm us		More dangerous
1.3846	30-44	Female	Other & 2+ races, Non-Hispanic	Urban	Don’t know		Don’t know			More dangerous
0.6138	30-44	Female	Hispanic	Urban	No		Don’t know			Don’t know
1.1911	60+	Male	White, Non-Hispanic	Urban	Yes	Yes	Safer			Safer
4.3456	18-29	Female	Hispanic	Urban	Yes	No	Safer			It depends		Refused
0.2041	60+	Female	White, Non-Hispanic	Urban	No		Don’t know			More dangerous
1.2577	30-44	Female	White, Non-Hispanic	Urban	Yes	No	It depends	Who else might be staying with me when		It depends	The mental stability of the individuals the own the guns
0.7787	45-59	Female	Other & 2+ races, Non-Hispanic	Urban	No		More dangerous			Don’t know
0.295	60+	Male	White, Non-Hispanic	Urban	No		More dangerous			More dangerous
1.1911	60+	Male	White, Non-Hispanic	Sub-urban or rural	Yes	Yes	Safer			Safer
0.6728	60+	Male	Hispanic	Urban	Yes	Yes	More dangerous			More dangerous
0.6446	60+	Male	Other & 2+ races, Non-Hispanic	Urban	No		More dangerous			More dangerous
0.6446	60+	Male	Other & 2+ races, Non-Hispanic	Urban	Yes	Yes	Safer			It depends	Skill and knowledge and common sense
0.8799	45-59	Male	Other & 2+ races, Non-Hispanic	Urban	No		Safer			Safer
0.1615	60+	Male	White, Non-Hispanic	Sub-urban or rural	Don’t know		Don’t know			Don’t know
0.5129	18-29	Female	Hispanic	Urban	No		More dangerous			More dangerous
0.1615	60+	Male	White, Non-Hispanic	Urban	No		Safer			Safer
2.0905	30-44	Male	Hispanic	Urban	No		Safer			Safer
0.3577	60+	Male	White, Non-Hispanic	Urban	No		It depends	How well practiced I am in using it, and then luck.		More dangerous
0.667	18-29	Female	White, Non-Hispanic	Urban	No		More dangerous			More dangerous
0.3426	45-59	Female	Hispanic	Urban	No		More dangerous			More dangerous
0.4106	60+	Female	White, Non-Hispanic	Urban	No		More dangerous			More dangerous
0.415	60+	Male	White, Non-Hispanic	Urban	No		It depends	if mI had a safe to keep it in or not.		More dangerous
0.295	60+	Male	White, Non-Hispanic	Urban	No		More dangerous			More dangerous
0.3965	60+	Female	White, Non-Hispanic	Urban	No		Don’t know			Don’t know
0.3709	60+	Male	White, Non-Hispanic	Urban	No		Safer			More dangerous
1.4317	60+	Male	Black, Non-Hispanic	Urban	Yes	Yes	Don’t know			More dangerous
0.5516	60+	Male	Black, Non-Hispanic	Urban	Yes	Yes	Safer			It depends	Do they have bad kids(that don't go to school etc...) or a felon living the home
0.5086	45-59	Male	White, Non-Hispanic	Urban	Don’t know		Safer			Safer
1.483	60+	Female	Other & 2+ races, Non-Hispanic	Urban	No		Don’t know			More dangerous
0.5856	60+	Male	White, Non-Hispanic	Urban	No		It depends	The perp getting the gun from me or me shooting my self or others by mistake		More dangerous
1.3009	60+	Female	White, Non-Hispanic	Urban	Yes	No	Safer			It depends	Who has them
0.1665	60+	Female	White, Non-Hispanic	Sub-urban or rural	No		Don’t know			Safer
1.0225	30-44	Male	Hispanic	Urban	No		Don’t know			More dangerous
0.148	45-59	Male	Hispanic	Urban	No		More dangerous			More dangerous
0.823	60+	Female	White, Non-Hispanic	Urban	No		Don’t know			It depends	The people owning the guns
4.3885	45-59	Male	Other & 2+ races, Non-Hispanic	Urban	No		More dangerous			More dangerous
1.5299	45-59	Female	White, Non-Hispanic	Urban	No		It depends	on who was going to use it		Safer
0.1785	60+	Male	White, Non-Hispanic	Sub-urban or rural	No		More dangerous			More dangerous
0.5086	45-59	Male	White, Non-Hispanic	Urban	No		Don’t know			It depends	Who they are. Why do they have one
4.8833	18-29	Female	Hispanic	Urban	No		Don’t know			More dangerous
0.248	30-44	Female	Hispanic	Urban	No		More dangerous			More dangerous
0.869	18-29	Female	White, Non-Hispanic	Urban	Yes	No	More dangerous			More dangerous
0.7096	45-59	Female	Other & 2+ races, Non-Hispanic	Urban	No		Don’t know			More dangerous
0.7947	60+	Female	White, Non-Hispanic	Urban	No		Safer			Safer
1.2925	18-29	Female	Black, Non-Hispanic	Urban	No		Safer			Don’t know
0.5856	60+	Male	White, Non-Hispanic	Urban	No		Don’t know			It depends	If everyone was taught how to use them and if they used them properly, then the neighborhood would be safer. However, if some of them didn't really know how to handle them properly, then things could be more dangerous.
0.204	60+	Male	White, Non-Hispanic	Urban	Yes	Yes	It depends	How the area changes --		It depends	How stable the other gun owners are -- how they secure their firearms
0.1682	60+	Male	White, Non-Hispanic	Sub-urban or rural	Yes	Yes	Safer			Safer
1.2489	30-44	Female	White, Non-Hispanic	Sub-urban or rural	Yes	No	More dangerous			More dangerous
1.3293	30-44	Female	Other & 2+ races, Non-Hispanic	Urban	No		Don’t know			Don’t know
0.4178	45-59	Female	White, Non-Hispanic	Urban	Yes	Yes	Safer			Safer
0.5461	60+	Female	White, Non-Hispanic	Sub-urban or rural	No		More dangerous			More dangerous
0.9921	60+	Female	White, Non-Hispanic	Urban	Yes	Yes	Safer			It depends	How safe the neighbor is.
1.216	60+	Male	White, Non-Hispanic	Urban	No		Don’t know			Don’t know
5.7431	18-29	Male	White, Non-Hispanic	Urban	No		Don’t know			Safer
0.6313	30-44	Male	White, Non-Hispanic	Urban	No		Safer			More dangerous
2.1414	60+	Male	Hispanic	Urban	No		Don’t know			It depends	In my neighborhood there are 2 police families don't know how many other people own guns but if every one was violent then it would be dangerous. But it isn't!
0.5086	45-59	Male	White, Non-Hispanic	Urban	No		More dangerous			More dangerous
2.2849	30-44	Female	White, Non-Hispanic	Urban	No		It depends	Where the gun is kept		More dangerous
0.2567	45-59	Female	White, Non-Hispanic	Urban	No		More dangerous			More dangerous
0.363	60+	Male	White, Non-Hispanic	Urban	No		It depends	where i live		More dangerous
0.4361	45-59	Female	Hispanic	Urban	No		More dangerous			Don’t know
1.3889	45-59	Male	White, Non-Hispanic	Urban	No		More dangerous			It depends	If the owner of the guns was a religious-freak, right wing, moronic-imbecile is a dumb ass member of the NRA and has a panic room and enough canned food for the apocalypse! Grammatically incorrect but F-it! Stupid people piss me off!
0.4532	60+	Female	White, Non-Hispanic	Urban	No		Safer			Don’t know
0.3459	60+	Female	White, Non-Hispanic	Sub-urban or rural	No		Safer			It depends		Refused
0.554	45-59	Female	White, Non-Hispanic	Urban	No		More dangerous			More dangerous
0.204	60+	Male	White, Non-Hispanic	Urban	Yes	Yes	More dangerous			More dangerous
1.5123	45-59	Male	White, Non-Hispanic	Urban	No		It depends	on who owns it, how it's stored and for what purpose it would be used.		Safer
0.3222	60+	Female	White, Non-Hispanic	Urban	No		Don’t know			More dangerous
0.7684	30-44	Female	White, Non-Hispanic	Urban	Yes	No	Safer			Safer
0.1827	60+	Female	White, Non-Hispanic	Urban	No		It depends	that depends on who knows it's there		It depends	It would make it safer for some and more dangerous for others - again, depending on individual situations
0.3336	60+	Female	White, Non-Hispanic	Urban	No		Don’t know			More dangerous
2.5158	30-44	Female	Hispanic	Urban	Don’t know		Don’t know			Don’t know
1.5533	45-59	Male	Black, Non-Hispanic	Urban	No		Safer			Safer
2.8598	18-29	Female	Other & 2+ races, Non-Hispanic	Urban	No		Safer			Safer
0.3222	60+	Female	White, Non-Hispanic	Urban	No		It depends	It depends on whether it's a smart gun that fires only for me.		Don’t know
0.5079	60+	Female	Other & 2+ races, Non-Hispanic	Urban	No		Don’t know			Don’t know
0.1903	60+	Female	White, Non-Hispanic	Urban	No		More dangerous			More dangerous
0.415	60+	Male	White, Non-Hispanic	Urban	Yes	Yes	Safer			Don’t know
0.1615	60+	Male	White, Non-Hispanic	Urban	No		It depends	learning to use the gun would be important		Don’t know
0.4403	60+	Male	White, Non-Hispanic	Urban	Yes	Yes	It depends	If l am here alone.		Safer
0.5926	60+	Male	Black, Non-Hispanic	Urban	Yes	No	Safer			More dangerous
0.4693	60+	Female	White, Non-Hispanic	Urban	No		Don’t know			Don’t know
0.29	45-59	Male	White, Non-Hispanic	Urban	No		More dangerous			More dangerous
1.8503	60+	Male	Other & 2+ races, Non-Hispanic	Urban	No		More dangerous			Don’t know
2.7457	18-29	Female	Other & 2+ races, Non-Hispanic	Urban	Yes	No	Don’t know			Don’t know
0.1785	60+	Male	White, Non-Hispanic	Urban	No		It depends		Refused	Don’t know
0.1665	60+	Female	White, Non-Hispanic	Urban	No		More dangerous			More dangerous
0.4832	60+	Male	White, Non-Hispanic	Urban	No		More dangerous			It depends	It depends on the personal circumstances of other persons in my neighborhood.
0.4106	60+	Female	White, Non-Hispanic	Urban	No		Don’t know			Don’t know
0.5086	45-59	Male	White, Non-Hispanic	Urban	No		More dangerous			More dangerous
0.4532	60+	Female	White, Non-Hispanic	Urban	No		More dangerous			More dangerous
0.388	30-44	Female	Hispanic	Urban	Yes	No	It depends	My husband thinks it makes us safer. I think it’s not necessary. We have children and not a fan of guns.		More dangerous
0.4403	60+	Male	White, Non-Hispanic	Urban	Yes	Yes	Safer			Safer
0.3336	60+	Female	White, Non-Hispanic	Urban	No		More dangerous			More dangerous
0.204	60+	Male	White, Non-Hispanic	Urban	No		More dangerous			More dangerous
0.431	45-59	Male	Hispanic	Urban	No		Don’t know			More dangerous
1.6662	60+	Female	Other & 2+ races, Non-Hispanic	Urban	No		More dangerous			More dangerous
2.1252	45-59	Male	White, Non-Hispanic	Urban	No		Safer			More dangerous
0.1615	60+	Male	White, Non-Hispanic	Urban	No		More dangerous			More dangerous
1.0887	60+	Female	White, Non-Hispanic	Urban	No		Don’t know			Don’t know
0.0756	45-59	Female	Hispanic	Urban	Yes	No	Don’t know			Don’t know
1.4446	60+	Male	White, Non-Hispanic	Sub-urban or rural	Yes	Yes	Safer			Safer
0.4178	30-44	Female	White, Non-Hispanic	Urban	Yes	No	Don’t know			Don’t know
1.6597	45-59	Male	White, Non-Hispanic	Urban	No		Safer			Don’t know
3.1027	30-44	Female	White, Non-Hispanic	Urban	No		More dangerous			More dangerous
0.8111	45-59	Female	Other & 2+ races, Non-Hispanic	Urban	No		More dangerous			More dangerous
0.1682	60+	Male	White, Non-Hispanic	Urban	Yes	Yes	Safer			Safer
5.7431	18-29	Male	White, Non-Hispanic	Urban	Refused		Refused			Refused
0.3965	60+	Female	White, Non-Hispanic	Sub-urban or rural	Yes	Yes	Don’t know			Don’t know
0.1837	60+	Female	White, Non-Hispanic	Urban	Yes	No	Don’t know			Don’t know
0.2142	60+	Female	Hispanic	Urban	Yes	No	Safer			Safer
0.8325	45-59	Male	White, Non-Hispanic	Urban	No		More dangerous			More dangerous
0.3277	45-59	Female	Hispanic	Urban	No		Don’t know			Don’t know
3.2733	30-44	Female	Hispanic	Urban	No		More dangerous			More dangerous
0.5273	60+	Female	White, Non-Hispanic	Urban	No		More dangerous			More dangerous
0.4828	60+	Male	White, Non-Hispanic	Urban	Yes	Yes	Safer			Safer
0.4828	60+	Male	White, Non-Hispanic	Urban	Yes	Yes	Safer			Safer
0.3577	60+	Male	White, Non-Hispanic	Urban	No		More dangerous			More dangerous
4.5062	45-59	Female	Hispanic	Urban	No		More dangerous			More dangerous
1.0542	60+	Female	Other & 2+ races, Non-Hispanic	Urban	No		More dangerous			More dangerous
0.9715	18-29	Female	Other & 2+ races, Non-Hispanic	Urban	Don’t know		Don’t know			Don’t know
1.7278	30-44	Female	Hispanic	Urban	No		More dangerous			More dangerous
1.5023	30-44	Male	White, Non-Hispanic	Urban	No		It depends	Whether children are over visiting.		It depends	Whether my crazy neighbor has access to a gun.
0.958	60+	Female	White, Non-Hispanic	Urban	No		It depends	On if it was needed or found by a robber		More dangerous
3.081	45-59	Female	White, Non-Hispanic	Urban	Yes	No	Don’t know			Don’t know
0.1785	60+	Male	White, Non-Hispanic	Urban	No		Don’t know			Safer
0.4828	60+	Male	White, Non-Hispanic	Urban	No		More dangerous			More dangerous
1.607	45-59	Male	Other & 2+ races, Non-Hispanic	Urban	No		Safer			Don’t know
1.3009	60+	Female	White, Non-Hispanic	Urban	No		More dangerous			More dangerous
1.8955	30-44	Female	White, Non-Hispanic	Urban	Yes	No	Don’t know			Don’t know
0.1903	60+	Female	White, Non-Hispanic	Urban	No		Don’t know			More dangerous
1.0638	60+	Male	White, Non-Hispanic	Urban	Yes	Yes	Safer			Safer
0.29	45-59	Male	White, Non-Hispanic	Urban	No		It depends	user skill		Don’t know
2.4609	30-44	Male	Hispanic	Urban	No		Safer			More dangerous
0.896	60+	Male	White, Non-Hispanic	Urban	No		More dangerous			More dangerous
0.1785	60+	Male	White, Non-Hispanic	Urban	No		Don’t know			Don’t know
1.6845	60+	Male	Hispanic	Urban	Yes	Yes	Don’t know			Don’t know
0.3577	60+	Male	White, Non-Hispanic	Urban	No		More dangerous			More dangerous
1.3889	45-59	Male	White, Non-Hispanic	Urban	No		More dangerous			More dangerous
0.3965	60+	Female	White, Non-Hispanic	Urban	No		Safer			Don’t know
0.5273	60+	Female	White, Non-Hispanic	Sub-urban or rural	Yes	Yes	Safer			Safer
0.958	60+	Female	White, Non-Hispanic	Sub-urban or rural	No		Safer			It depends	What kind of people had the guns
0.2476	60+	Female	Black, Non-Hispanic	Urban	No		More dangerous			More dangerous
0.608	45-59	Female	White, Non-Hispanic	Sub-urban or rural	Yes	Yes	Safer			Safer
0.958	60+	Female	White, Non-Hispanic	Sub-urban or rural	No		Don’t know			Don’t know
0.7947	60+	Female	White, Non-Hispanic	Urban	No		Don’t know			Don’t know
0.1615	60+	Male	White, Non-Hispanic	Urban	No		More dangerous			It depends	The basic beliefs of my neighbors in the rights and safety of all in the community; the manner by which they bring up heir children; the main reasons they have guns i.e. they are used only for sports hunting; they are always kept under lock and
0.2014	60+	Female	Black, Non-Hispanic	Urban	No		More dangerous			More dangerous
0.8069	60+	Female	White, Non-Hispanic	Urban	No		More dangerous			More dangerous
0.2464	45-59	Female	White, Non-Hispanic	Urban	No		It depends	If someone got ahold of it		Don’t know
0.5154	60+	Female	Hispanic	Urban	Yes	No	Safer			Safer
0.4233	45-59	Male	White, Non-Hispanic	Urban	No		Don’t know			Safer
0.1615	60+	Female	White, Non-Hispanic	Sub-urban or rural	No		More dangerous			Safer
3.9741	30-44	Female	Other & 2+ races, Non-Hispanic	Urban	No		It depends	Whether my 3-year-old son knows about it.		More dangerous
0.1903	60+	Female	White, Non-Hispanic	Urban	No		It depends	If I were trained in the use of a gun		Don’t know
0.823	60+	Female	White, Non-Hispanic	Urban	No		Don’t know			More dangerous
0.2246	45-59	Female	White, Non-Hispanic	Sub-urban or rural	Don’t know		More dangerous			More dangerous
1.9245	30-44	Female	White, Non-Hispanic	Urban	No		Don’t know			Don’t know
0.6819	45-59	Male	Hispanic	Urban	No		Safer			Safer
0.5461	60+	Female	White, Non-Hispanic	Sub-urban or rural	Yes	No	Safer			Safer
0.8325	45-59	Male	White, Non-Hispanic	Urban	No		Safer			Safer
0.7277	60+	Male	White, Non-Hispanic	Sub-urban or rural	Yes	Yes	Don’t know			More dangerous
0.1959	60+	Male	White, Non-Hispanic	Urban	No		Don’t know			Don’t know
1.1532	45-59	Female	Hispanic	Urban	Yes	No	Safer			It depends	How the guns are used and for what purpose.
2.3281	45-59	Female	Other & 2+ races, Non-Hispanic	Urban	No		More dangerous			More dangerous
0.4666	45-59	Female	White, Non-Hispanic	Urban	No		More dangerous			Don’t know
0.2785	45-59	Male	White, Non-Hispanic	Sub-urban or rural	No		More dangerous			More dangerous
0.7368	45-59	Female	White, Non-Hispanic	Urban	No		Don’t know			Don’t know
0.2207	30-44	Female	Hispanic	Urban	Yes	No	It depends	If ever in a situation that I would need a gun to protect my children and my self a gun would my my home safer!		It depends	If my neighbors are utilizing a gun sully for protection then I believe the neighborhood would be a safer place
0.763	30-44	Female	White, Non-Hispanic	Urban	Yes	No	Safer			Safer
5.7431	18-29	Male	White, Non-Hispanic	Urban	Yes	Yes	Safer			Safer
0.9626	60+	Male	White, Non-Hispanic	Urban	No		It depends	if the people that owned the guns were trained in gun safety		Safer
0.5518	30-44	Female	Hispanic	Urban	No		Don’t know			Don’t know
3.4599	60+	Female	Other & 2+ races, Non-Hispanic	Urban	No		More dangerous			More dangerous
1.3889	45-59	Male	White, Non-Hispanic	Urban	No		Don’t know			More dangerous
0.1764	60+	Female	White, Non-Hispanic	Urban	No		Safer			It depends	Mental stability
2.2849	30-44	Female	White, Non-Hispanic	Urban	Don’t know		Don’t know			Don’t know
0.958	60+	Female	White, Non-Hispanic	Urban	No		Don’t know			More dangerous
0.1503	60+	Male	Hispanic	Urban	Yes	Yes	Safer			It depends	The person who owns it and how he got it.
0.2352	60+	Male	Other & 2+ races, Non-Hispanic	Urban	No		It depends	Why do I need a gun?		More dangerous
0.7368	45-59	Female	White, Non-Hispanic	Urban	Yes	No	It depends	If the person knows how to use the gun and keeps it locked up then it’s a safe place. But if you don’t keep it locked up and have children around very unsafe place		More dangerous
0.3336	60+	Female	White, Non-Hispanic	Sub-urban or rural	No		Don’t know			More dangerous
0.2246	45-59	Female	White, Non-Hispanic	Urban	No		More dangerous			More dangerous
0.2207	30-44	Female	Hispanic	Urban	Yes	No	Safer			It depends	The morals of the gun owner
0.4612	30-44	Female	Hispanic	Urban	Yes	No	More dangerous			More dangerous
5.7431	45-59	Female	White, Non-Hispanic	Sub-urban or rural	No		More dangerous			More dangerous
0.1672	45-59	Female	Hispanic	Urban	No		More dangerous			More dangerous
0.4832	60+	Male	White, Non-Hispanic	Urban	No		More dangerous			More dangerous
3.7356	45-59	Female	Hispanic	Urban	No		It depends	who is living here at the time		It depends	if they are crazy neighbors or not
0.219	60+	Male	Other & 2+ races, Non-Hispanic	Urban	No		More dangerous			Don’t know
0.3965	60+	Female	White, Non-Hispanic	Sub-urban or rural	No		Safer			More dangerous
0.5573	60+	Female	Other & 2+ races, Non-Hispanic	Urban	No		Don’t know			It depends	It depends on the mental status of everyone in the neighborhood. I do not think that it would make the neighborhood safer.
0.4828	60+	Male	White, Non-Hispanic	Urban	No		Safer			More dangerous
0.4506	60+	Female	White, Non-Hispanic	Urban	Yes	No	Safer			It depends	If they know how and when to use them.
0.1764	60+	Female	White, Non-Hispanic	Urban	No		More dangerous			More dangerous
0.5856	60+	Male	White, Non-Hispanic	Sub-urban or rural	Yes	Yes	Don’t know			Don’t know
0.388	30-44	Female	Hispanic	Urban	Yes	Yes	Safer			Safer
0.1615	60+	Female	White, Non-Hispanic	Urban	No		More dangerous			More dangerous
4.413	18-29	Male	Other & 2+ races, Non-Hispanic	Urban	No		It depends		Refused	More dangerous
0.9921	60+	Female	White, Non-Hispanic	Urban	Yes	No	Don’t know			Don’t know
0.4106	60+	Female	White, Non-Hispanic	Urban	No		Don’t know			Don’t know
2.7886	60+	Male	Other & 2+ races, Non-Hispanic	Urban	No		Don’t know			It depends	What type the people are ( good or bad )
0.9051	18-29	Female	White, Non-Hispanic	Urban	No		Don’t know			It depends	The type of people that owe the guns and the security they are under
2.0008	30-44	Male	Other & 2+ races, Non-Hispanic	Urban	No		Don’t know			More dangerous
0.4693	60+	Female	White, Non-Hispanic	Urban	No		More dangerous			More dangerous
1.8661	45-59	Male	Black, Non-Hispanic	Urban	No		Don’t know			Don’t know
0.8356	60+	Female	White, Non-Hispanic	Urban	No		Don’t know			Don’t know
0.295	60+	Male	White, Non-Hispanic	Urban	Don’t know		Don’t know			It depends	who had it.
1.0883	45-59	Male	Hispanic	Urban	Yes	Yes	More dangerous			More dangerous
0.9796	45-59	Female	Hispanic	Urban	No		More dangerous			Don’t know
2.2328	18-29	Female	White, Non-Hispanic	Urban	No		It depends		Refused	Don’t know
0.7368	45-59	Female	White, Non-Hispanic	Urban	Yes	No	It depends	Safer if the gun is stored properly and only used if necessary		More dangerous
0.3385	45-59	Female	Hispanic	Urban	No		Don’t know			Don’t know
0.763	30-44	Female	White, Non-Hispanic	Urban	Don’t know		More dangerous			More dangerous
0.8325	45-59	Male	White, Non-Hispanic	Urban	Yes	Yes	Safer			Don’t know
0.1785	60+	Male	White, Non-Hispanic	Urban	No		Don’t know			Don’t know
0.6414	60+	Male	Other & 2+ races, Non-Hispanic	Urban	Yes	Yes	Safer			Safer
0.4382	30-44	Female	White, Non-Hispanic	Sub-urban or rural	No		More dangerous			More dangerous
0.823	60+	Female	White, Non-Hispanic	Urban	Yes	Yes	Safer			Safer
0.4142	45-59	Male	Black, Non-Hispanic	Urban	No		Safer			Safer
0.4832	60+	Male	White, Non-Hispanic	Urban	Yes	Yes	Safer			Safer
0.4832	60+	Male	White, Non-Hispanic	Urban	Yes	Yes	Safer			Safer
0.4532	60+	Female	White, Non-Hispanic	Urban	No		More dangerous			More dangerous
0.3157	45-59	Male	Hispanic	Urban	No		Safer			Safer
1.3889	45-59	Male	White, Non-Hispanic	Urban	No		It depends	who gets it first during a home invasion		Safer
1.1443	18-29	Male	White, Non-Hispanic	Urban	Don’t know		Don’t know			Don’t know
1.3385	45-59	Female	White, Non-Hispanic	Sub-urban or rural	No		Safer			It depends	Depends on each person
1.5964	18-29	Male	White, Non-Hispanic	Urban	No		More dangerous			More dangerous
5.7431	18-29	Female	Other & 2+ races, Non-Hispanic	Urban	No		More dangerous			More dangerous
0.7918	18-29	Female	White, Non-Hispanic	Urban	Yes	No	Don’t know			Don’t know
0.5461	60+	Female	White, Non-Hispanic	Urban	No		More dangerous			More dangerous
1.3889	45-59	Male	White, Non-Hispanic	Urban	No		More dangerous			More dangerous
0.1615	60+	Male	White, Non-Hispanic	Sub-urban or rural	No		Don’t know			More dangerous
0.4828	60+	Male	White, Non-Hispanic	Urban	No		It depends	Who else is present		It depends	Capability of owner
1.6662	60+	Female	Other & 2+ races, Non-Hispanic	Urban	No		It depends	Where and how the weapon was secured, easy accessibility and speed of retrival.		It depends	Their training, metal stability, criminal record and law enforcement affiliations.
1.3889	45-59	Male	White, Non-Hispanic	Urban	Yes	Yes	Safer			Safer
0.2973	60+	Female	Hispanic	Urban	Yes	Yes	It depends	If someone broke in while I'm home it would turn out very dangerous for that person. I will defend myself. I already lost my husband to someone who was robbing him in front of my last home . I will not let that happen to me if I can help it.		Safer
0.4207	30-44	Female	White, Non-Hispanic	Urban	No		Don’t know			Don’t know
2.8271	30-44	Female	Hispanic	Urban	Yes	No	Safer			Safer
1.3913	60+	Male	Other & 2+ races, Non-Hispanic	Urban	No		Safer			Safer
0.1503	60+	Male	Hispanic	Urban	Yes	No	More dangerous			More dangerous
0.475	60+	Male	Other & 2+ races, Non-Hispanic	Urban	No		Safer			Don’t know
2.4993	30-44	Female	Other & 2+ races, Non-Hispanic	Urban	No		Don’t know			Don’t know
1.4223	45-59	Female	Other & 2+ races, Non-Hispanic	Urban	No		Don’t know			More dangerous
0.6981	60+	Female	Black, Non-Hispanic	Urban	No		More dangerous			More dangerous
0.869	18-29	Female	White, Non-Hispanic	Urban	No		It depends	Who has access to the gun		More dangerous
0.0324	60+	Female	Hispanic	Urban	No		Don’t know			More dangerous
0.2137	45-59	Male	White, Non-Hispanic	Urban	No		Safer			Don’t know
0.204	60+	Male	White, Non-Hispanic	Urban	No		Safer			Safer
0.4506	60+	Female	White, Non-Hispanic	Urban	No		More dangerous			More dangerous
0.7486	60+	Male	Black, Non-Hispanic	Urban	No		It depends	The condition of the neighborhood, & if I and other family members had proper training in its use, and having a "Smart Gun" would help.		It depends	The "mind set " of the neighbors their training etc.
0.4382	30-44	Female	White, Non-Hispanic	Urban	No		More dangerous			More dangerous
0.608	45-59	Female	White, Non-Hispanic	Urban	No		It depends	actually neither. it is more of a state of mind		Don’t know
0.1785	60+	Male	White, Non-Hispanic	Urban	Yes	Yes	Don’t know			More dangerous
0.958	60+	Female	White, Non-Hispanic	Urban	No		Don’t know			More dangerous
0.5462	30-44	Female	Hispanic	Urban	No		Don’t know			More dangerous
0.4666	45-59	Female	White, Non-Hispanic	Urban	No		Safer			It depends	On who owned the guns
0.667	18-29	Female	White, Non-Hispanic	Urban	No		Don’t know			Don’t know
1.2738	45-59	Male	White, Non-Hispanic	Urban	Don’t know		It depends	how despret things get		Safer
0.1615	60+	Male	White, Non-Hispanic	Sub-urban or rural	No		Don’t know			More dangerous
0.763	30-44	Female	White, Non-Hispanic	Urban	Yes	No	It depends	How well the person is trained in using a gun		Safer
0.7155	45-59	Male	White, Non-Hispanic	Urban	No		More dangerous			More dangerous
0.4828	60+	Male	White, Non-Hispanic	Urban	Yes	Yes	Safer			It depends	the knowledge, experience and training of the gun owner
1.9704	60+	Male	Hispanic	Urban	Yes	Yes	Don’t know			Don’t know
0.1665	60+	Female	White, Non-Hispanic	Urban	No		More dangerous			More dangerous
0.3336	60+	Female	White, Non-Hispanic	Urban	No		More dangerous			More dangerous
0.1665	60+	Female	White, Non-Hispanic	Urban	No		Don’t know			More dangerous
2.4993	45-59	Female	Other & 2+ races, Non-Hispanic	Urban	No		More dangerous			More dangerous
0.1959	60+	Male	White, Non-Hispanic	Sub-urban or rural	No		More dangerous			More dangerous
0.3222	60+	Female	White, Non-Hispanic	Urban	No		More dangerous			More dangerous
0.3696	45-59	Male	Other & 2+ races, Non-Hispanic	Urban	No		Safer			Safer
0.3121	30-44	Male	Hispanic	Urban	Yes	Yes	It depends	Gun safe & gun training		More dangerous
1.5327	18-29	Male	White, Non-Hispanic	Urban	No		More dangerous			More dangerous
0.1903	60+	Female	White, Non-Hispanic	Urban	No		Don’t know			More dangerous
0.4074	60+	Female	Hispanic	Urban	Yes	No	Don’t know			Don’t know
2.3281	45-59	Female	Other & 2+ races, Non-Hispanic	Urban	Yes	No	Don’t know			More dangerous
2.681	45-59	Male	Other & 2+ races, Non-Hispanic	Urban	Yes	Yes	It depends	My answer is neutral		It depends	Neutral
0.5772	60+	Female	Other & 2+ races, Non-Hispanic	Urban	No		Don’t know			More dangerous
0.3222	60+	Female	White, Non-Hispanic	Urban	No		More dangerous			More dangerous
0.823	60+	Female	White, Non-Hispanic	Urban	Don’t know		Don’t know			Don’t know
1.9779	45-59	Male	Other & 2+ races, Non-Hispanic	Urban	No		Safer			Safer
0.1827	60+	Female	White, Non-Hispanic	Urban	Yes	No	It depends	Who is handling the gun		It depends	If person knows proper use of firearms
1.5023	30-44	Male	White, Non-Hispanic	Urban	No		More dangerous			More dangerous
2.0483	30-44	Female	Hispanic	Urban	No		More dangerous			More dangerous
0.8799	45-59	Male	Other & 2+ races, Non-Hispanic	Urban	No		More dangerous			More dangerous
0.3113	45-59	Male	Other & 2+ races, Non-Hispanic	Urban	No		It depends	It depends on how well the gun(s) are stored, ammo stored, knowledge of, skill and comfort level using them.		Safer
0.958	60+	Female	White, Non-Hispanic	Sub-urban or rural	Yes	Yes	Safer			Safer
4.7469	30-44	Male	Other & 2+ races, Non-Hispanic	Urban	No		More dangerous			More dangerous
3.9643	45-59	Male	Other & 2+ races, Non-Hispanic	Urban	No		Don’t know			Don’t know
0.4382	30-44	Female	White, Non-Hispanic	Urban	No		More dangerous			More dangerous
0.3336	60+	Female	White, Non-Hispanic	Urban	No		Don’t know			Don’t know
0.1668	60+	Male	Hispanic	Urban	No		Don’t know			Don’t know
0.1615	60+	Male	White, Non-Hispanic	Urban	No		More dangerous			More dangerous
0.4666	45-59	Female	White, Non-Hispanic	Urban	No		Safer			More dangerous
0.29	45-59	Male	White, Non-Hispanic	Urban	No		More dangerous			More dangerous
0.2225	45-59	Female	Hispanic	Urban	No		Don’t know			Don’t know
0.3709	60+	Male	White, Non-Hispanic	Urban	No		Don’t know			Don’t know
0.4351	60+	Female	White, Non-Hispanic	Urban	No		Don’t know			Don’t know
0.3058	60+	Male	White, Non-Hispanic	Sub-urban or rural	Yes	Yes	Safer			Don’t know
0.4828	60+	Male	White, Non-Hispanic	Urban	No		Don’t know			More dangerous
2.1134	30-44	Male	White, Non-Hispanic	Urban	No		More dangerous			More dangerous
0.1615	60+	Female	White, Non-Hispanic	Urban	No		More dangerous			More dangerous
0.334	60+	Female	White, Non-Hispanic	Sub-urban or rural	No		Safer			It depends	If eveyone is mentally sane
0.334	60+	Female	White, Non-Hispanic	Urban	No		More dangerous			More dangerous
0.7599	45-59	Male	Hispanic	Urban	Yes	Yes	Safer			Safer
1.4292	60+	Male	Hispanic	Urban	No		More dangerous			More dangerous
0.4828	60+	Male	White, Non-Hispanic	Urban	No		It depends	Possibly a more dangerous place to be.		More dangerous
0.5856	60+	Male	White, Non-Hispanic	Sub-urban or rural	No		More dangerous			More dangerous
3.1706	18-29	Female	Hispanic	Urban	No		More dangerous			More dangerous
0.3834	30-44	Female	White, Non-Hispanic	Urban	No		More dangerous			More dangerous
2.2587	30-44	Male	Hispanic	Sub-urban or rural	Yes	Yes	Safer			More dangerous
0.3459	60+	Female	White, Non-Hispanic	Urban	Yes	Yes	Safer			More dangerous
1.5173	45-59	Male	Hispanic	Urban	Yes	Yes	Safer			It depends	Come on you're going to ask a question like that are you guys snowflakes how do I know what all my surrounding neighbors are like or what's going to make them I don't know that question I could just answer for myself why don't you try asking th
0.295	60+	Male	White, Non-Hispanic	Urban	No		Don’t know			More dangerous
0.5461	60+	Female	White, Non-Hispanic	Urban	No		It depends	on what the outside world is like.		More dangerous
0.9921	60+	Female	White, Non-Hispanic	Urban	Don’t know		Safer			It depends	If the people were violent or non violent people.
0.5273	60+	Female	White, Non-Hispanic	Urban	No		More dangerous			More dangerous
0.8825	60+	Male	White, Non-Hispanic	Urban	Yes	No	Don’t know			It depends	On who they are
0.1665	60+	Female	White, Non-Hispanic	Urban	No		More dangerous			More dangerous
1.2577	30-44	Female	White, Non-Hispanic	Urban	No		Don’t know			Don’t know
0.4532	60+	Female	White, Non-Hispanic	Urban	No		Don’t know			More dangerous
0.6472	45-59	Female	Black, Non-Hispanic	Urban	No		More dangerous			More dangerous
1.4223	45-59	Female	Other & 2+ races, Non-Hispanic	Urban	Yes	No	Safer			Don’t know
1.0642	45-59	Male	Black, Non-Hispanic	Urban	Yes	Yes	Don’t know			Don’t know
0.1263	45-59	Male	Hispanic	Urban	No		Safer			Safer
1.095	60+	Female	White, Non-Hispanic	Urban	No		Don’t know			More dangerous
1.4679	45-59	Male	Other & 2+ races, Non-Hispanic	Urban	No		Don’t know			Don’t know
2.2689	45-59	Female	White, Non-Hispanic	Urban	Don’t know		Safer			Safer
1.0026	60+	Male	White, Non-Hispanic	Urban	No		Don’t know			More dangerous
3.8933	30-44	Male	Hispanic	Urban	No		More dangerous			More dangerous
1.5123	45-59	Male	White, Non-Hispanic	Urban	No		Don’t know			Don’t know
0.6869	45-59	Male	White, Non-Hispanic	Urban	No		More dangerous			More dangerous
2.7457	18-29	Female	Other & 2+ races, Non-Hispanic	Urban	Yes	Yes	It depends	How the individuals in the home are trained on gun safety		More dangerous
0.1485	60+	Male	Hispanic	Sub-urban or rural	No		Safer			It depends	inviolability of neighborhood, domestic situations in neighborhood, extenuating circumstances
0.9626	60+	Male	White, Non-Hispanic	Urban	No		Safer			Safer
1.2546	45-59	Male	White, Non-Hispanic	Urban	No		More dangerous			More dangerous
0.204	60+	Male	White, Non-Hispanic	Urban	No		More dangerous			More dangerous
1.1274	45-59	Female	White, Non-Hispanic	Urban	No		Don’t know			Don’t know
0.931	45-59	Male	Black, Non-Hispanic	Urban	No		Don’t know			More dangerous
0.608	45-59	Female	White, Non-Hispanic	Urban	No		Don’t know			Don’t know
1.8176	45-59	Female	White, Non-Hispanic	Urban	No		Don’t know			More dangerous
0.4693	60+	Female	White, Non-Hispanic	Urban	No		Don’t know			Don’t know
0.4832	60+	Male	White, Non-Hispanic	Urban	Yes	Yes	Safer			Safer
0.2567	45-59	Female	White, Non-Hispanic	Urban	No		Safer			Safer
0.2464	45-59	Female	White, Non-Hispanic	Sub-urban or rural	Yes	No	Safer			It depends	It makes their homes safer from rattlesnakes but they are too far away to shoot the rattlesnakes here.
2.4591	30-44	Male	White, Non-Hispanic	Urban	No		It depends	Kids and other circumstances		More dangerous
1.2546	45-59	Male	White, Non-Hispanic	Urban	Yes	Yes	More dangerous			More dangerous
0.4351	60+	Female	White, Non-Hispanic	Urban	No		Safer			Safer
0.3034	60+	Male	Black, Non-Hispanic	Urban	Yes	Yes	Safer			It depends	Their psychological disposition
0.2894	60+	Female	Hispanic	Sub-urban or rural	No		More dangerous			More dangerous
0.5086	45-59	Male	White, Non-Hispanic	Urban	No		Safer			Safer
0.8325	45-59	Male	White, Non-Hispanic	Urban	Yes	Yes	Safer			It depends	If they were trained and stored their guns safely it would be fine.
0.6332	45-59	Female	White, Non-Hispanic	Sub-urban or rural	Yes	Yes	Refused			Refused
0.1615	60+	Female	White, Non-Hispanic	Sub-urban or rural	No		More dangerous			More dangerous
0.415	60+	Male	White, Non-Hispanic	Urban	No		Safer			It depends	Each neighbor is different
0.3965	60+	Female	White, Non-Hispanic	Urban	Yes	Yes	It depends	As long as we keep it locked up and know the proper way to use it it is safe to have in our home		Don’t know
0.3984	60+	Male	White, Non-Hispanic	Urban	Don’t know		Don’t know			Don’t know
1.3472	60+	Female	White, Non-Hispanic	Urban	Yes	No	Don’t know			Don’t know
0.4828	60+	Male	White, Non-Hispanic	Sub-urban or rural	No		More dangerous			More dangerous
3.081	45-59	Female	White, Non-Hispanic	Sub-urban or rural	No		Safer			More dangerous
0.7368	45-59	Female	White, Non-Hispanic	Urban	No		Don’t know			Don’t know
3.717	18-29	Male	Other & 2+ races, Non-Hispanic	Urban	No		More dangerous			More dangerous
0.1615	60+	Male	White, Non-Hispanic	Urban	No		It depends	I might consider buying a gun if there was wide violence such as a revolution or civil war		More dangerous
0.7673	45-59	Male	Hispanic	Urban	Yes	Yes	Safer			It depends	training, reasons for owning the gun, their use and storage of the guns
1.3889	30-44	Male	White, Non-Hispanic	Urban	No		More dangerous			More dangerous
0.8799	45-59	Male	Other & 2+ races, Non-Hispanic	Urban	No		Safer			Safer
0.5129	18-29	Female	Hispanic	Urban	No		Don’t know			It depends	It depends on who has the guns
0.2137	45-59	Male	White, Non-Hispanic	Urban	No		More dangerous			More dangerous
0.667	18-29	Female	White, Non-Hispanic	Sub-urban or rural	No		Don’t know			More dangerous
0.8069	60+	Female	White, Non-Hispanic	Sub-urban or rural	No		Safer			Don’t know
0.4382	30-44	Female	White, Non-Hispanic	Urban	No		Don’t know			More dangerous
0.8771	60+	Male	White, Non-Hispanic	Urban	No		More dangerous			Don’t know
0.4403	60+	Male	White, Non-Hispanic	Urban	No		Safer			More dangerous
0.1682	60+	Male	White, Non-Hispanic	Urban	Yes	Yes	Don’t know			Don’t know
0.2537	45-59	Male	White, Non-Hispanic	Urban	Yes	Yes	More dangerous			More dangerous
0.4106	60+	Female	White, Non-Hispanic	Urban	Yes	Yes	Safer			Safer
2.1134	30-44	Male	White, Non-Hispanic	Urban	Yes	Yes	Safer			Safer
1.134	60+	Female	White, Non-Hispanic	Urban	No		More dangerous			More dangerous
0.295	60+	Male	White, Non-Hispanic	Urban	Yes	Yes	More dangerous			More dangerous
0.1615	60+	Male	White, Non-Hispanic	Sub-urban or rural	Don’t know		Safer			It depends	On the neighbors
0.8568	45-59	Female	Hispanic	Urban	No		More dangerous			More dangerous
1.0306	45-59	Female	White, Non-Hispanic	Sub-urban or rural	Yes	No	Safer			More dangerous
0.4403	60+	Male	White, Non-Hispanic	Urban	No		More dangerous			More dangerous
0.3918	45-59	Female	Hispanic	Urban	No		More dangerous			More dangerous
0.626	45-59	Male	White, Non-Hispanic	Urban	No		Safer			Safer
0.2263	60+	Male	Hispanic	Urban	Yes	Yes	Safer			Safer
0.4106	60+	Female	White, Non-Hispanic	Sub-urban or rural	Don’t know		Don’t know			Safer
0.3058	60+	Male	White, Non-Hispanic	Urban	No		Don’t know			More dangerous
0.8356	60+	Female	White, Non-Hispanic	Urban	No		Safer			Safer
0.8567	30-44	Male	White, Non-Hispanic	Urban	Yes	Yes	Safer			Safer
1.0608	30-44	Male	Hispanic	Urban	Don’t know		Safer			Safer
1.3533	45-59	Male	Hispanic	Urban	No		Don’t know			More dangerous
0.4106	60+	Female	White, Non-Hispanic	Urban	No		More dangerous			More dangerous
0.836	30-44	Male	Hispanic	Urban	No		Refused			Refused
0.4693	60+	Female	White, Non-Hispanic	Urban	Yes	No	Don’t know			Don’t know
5.8028	30-44	Female	Hispanic	Urban	No		Don’t know			Safer
1.5299	45-59	Female	White, Non-Hispanic	Urban	Yes	No	Safer			Safer
0.6954	18-29	Female	Hispanic	Urban	No		More dangerous			More dangerous
0.2402	60+	Male	Black, Non-Hispanic	Urban	No		Don’t know			Don’t know
0.763	30-44	Female	White, Non-Hispanic	Urban	No		More dangerous			More dangerous
0.4693	60+	Female	White, Non-Hispanic	Urban	Yes	No	More dangerous			More dangerous
0.8356	60+	Female	White, Non-Hispanic	Urban	No		Don’t know			Don’t know
1.0378	30-44	Female	White, Non-Hispanic	Urban	No		Don’t know			More dangerous
0.9921	60+	Female	White, Non-Hispanic	Urban	No		Don’t know			It depends	our neighborhood is safe. If that was to change, than I guess a gun would be needed
0.823	60+	Female	White, Non-Hispanic	Urban	No		It depends	On who gets hold of the gun.		More dangerous
0.6107	60+	Female	Black, Non-Hispanic	Urban	No		It depends	It would depend if anyone tried to break into my home in which no one has never tried.		Don’t know
2.4071	60+	Female	Hispanic	Urban	Yes	No	Safer			Safer
0.8325	45-59	Male	White, Non-Hispanic	Urban	Yes	Yes	Safer			Safer
0.4106	60+	Female	White, Non-Hispanic	Urban	No		It depends	The circumstances surrounding the reasons for purchasing a gun. If a pending dangerous situation presented itself, I would probably consider purchasing a gun.		It depends	The reasons the neighbors had for having guns in their homes, their skills in using guns, and the general atmosphere of the neighborhood.
0.7277	60+	Male	White, Non-Hispanic	Urban	No		More dangerous			More dangerous
0.7624	45-59	Female	Hispanic	Urban	No		Don’t know			It depends	If you get into s fight with one of your neighbors they may result to guns
1.3009	60+	Female	White, Non-Hispanic	Urban	No		Safer			Safer
0.5033	60+	Male	White, Non-Hispanic	Urban	Yes	Yes	Don’t know			Don’t know
1.3009	60+	Female	White, Non-Hispanic	Urban	Yes	Yes	It depends	How accessible it is when needed.		It depends	The individual person.
0.8799	45-59	Male	Other & 2+ races, Non-Hispanic	Urban	No		Safer			Safer
1.9145	30-44	Female	Hispanic	Sub-urban or rural	No		More dangerous			More dangerous
0.465	60+	Male	Other & 2+ races, Non-Hispanic	Urban	No		Don’t know			Don’t know
0.7947	60+	Female	White, Non-Hispanic	Urban	No		It depends	If my grand children are with us. Wouldn’t want a gun around children		More dangerous
0.5461	60+	Female	White, Non-Hispanic	Urban	Yes	No	It depends	Only if our home is broken into.		More dangerous
0.3459	60+	Female	White, Non-Hispanic	Urban	No		More dangerous			Don’t know
0.334	60+	Female	White, Non-Hispanic	Urban	No		More dangerous			More dangerous
0.3288	60+	Male	Hispanic	Urban	No		More dangerous			More dangerous
0.363	60+	Male	White, Non-Hispanic	Urban	Yes	Yes	Don’t know			Don’t know
0.4351	60+	Female	White, Non-Hispanic	Urban	No		It depends	If someone else found it. We had guns in the house. When they are locked and stored properly, there is not a safety issue. We are careful with our guns		It depends	My neighborhood is stable so i don't think it would be a problem. We don't have a lot of racial tension and a great school district.
0.4403	60+	Male	White, Non-Hispanic	Urban	No		More dangerous			More dangerous
0.1959	60+	Male	White, Non-Hispanic	Sub-urban or rural	Don’t know		Safer			Safer
3.3074	30-44	Male	Hispanic	Urban	No		Safer			Safer
0.4828	60+	Male	White, Non-Hispanic	Urban	No		More dangerous			More dangerous
0.3577	60+	Male	White, Non-Hispanic	Urban	Yes	Yes	Safer			Safer
0.8485	45-59	Male	White, Non-Hispanic	Urban	No		Don’t know			Don’t know
0.7947	60+	Female	White, Non-Hispanic	Urban	Yes	No	Don’t know			Don’t know
0.1615	60+	Female	White, Non-Hispanic	Urban	No		More dangerous			It depends	Who owns the gun, of course. Why they have it, how they store & use it.
5.0572	45-59	Male	White, Non-Hispanic	Urban	Yes	Yes	It depends	It's safer for Me and mine but more dangerous for those that would hurt us		Safer
1.2382	45-59	Male	Black, Non-Hispanic	Urban	No		Safer			It depends	on who the owners of the guns would be. Do they each understand the inherent dangers involved with owning a gun? Has each potential owner passed a gun safety course, and have the mental capacity & common sense to properly store/use the gun?
2.6571	60+	Female	Hispanic	Urban	No		Don’t know			Don’t know
0.0488	45-59	Female	Hispanic	Urban	No		Don’t know			More dangerous
0.3577	60+	Male	White, Non-Hispanic	Urban	No		More dangerous			More dangerous
0.295	60+	Male	White, Non-Hispanic	Urban	No		Don’t know			More dangerous
1.1274	45-59	Female	White, Non-Hispanic	Urban	No		It depends	It depends on who would have accsess to it and if they were responsible enough		Don’t know
0.6332	45-59	Female	White, Non-Hispanic	Urban	No		Don’t know			More dangerous
1.8176	45-59	Female	White, Non-Hispanic	Urban	No		It depends	How it is secured		More dangerous
0.6332	45-59	Female	White, Non-Hispanic	Urban	Yes	No	It depends	If a person breaking in finds and takes the gun, then more dangerous. If the owner of the gun gets it first, then safer.		It depends	On how well you can defend yourself against an angry, out of control neighbor with a gun.
1.134	60+	Female	White, Non-Hispanic	Urban	Yes	Yes	Safer			Safer
0.8771	60+	Male	White, Non-Hispanic	Urban	Yes	Yes	It depends	On whether or not there are children in residence; on how and where it is stored; on whether or not users are trained in use		Safer
1.3385	45-59	Female	White, Non-Hispanic	Urban	No		More dangerous			More dangerous
0.5272	45-59	Male	White, Non-Hispanic	Sub-urban or rural	Yes	Yes	Safer			Don’t know
0.6472	30-44	Female	Black, Non-Hispanic	Urban	No		Don’t know			Don’t know
0.8825	60+	Male	White, Non-Hispanic	Urban	No		Don’t know			Don’t know
0.1764	60+	Female	White, Non-Hispanic	Urban	Yes	No	Safer			It depends	how responsible the gun owners are
1.7286	45-59	Male	White, Non-Hispanic	Urban	No		Safer			Safer
0.4207	30-44	Female	White, Non-Hispanic	Urban	No		More dangerous			More dangerous
0.8563	60+	Male	Hispanic	Urban	Yes	Yes	Safer			Safer
0.1827	60+	Female	White, Non-Hispanic	Urban	No		Safer			It depends	how responsible my neighbors are
0.4403	60+	Male	White, Non-Hispanic	Urban	No		Don’t know			Don’t know
5.7119	18-29	Female	Hispanic	Urban	No		Don’t know			Don’t know
1.3889	45-59	Male	White, Non-Hispanic	Urban	No		It depends	How dangerous the neighborhood is and if break ins occur.		It depends	If they stored them in a safe locked area where they only could gain access then it would be fine.
0.2567	45-59	Female	White, Non-Hispanic	Urban	No		Don’t know			More dangerous
0.7495	30-44	Male	White, Non-Hispanic	Urban	No		More dangerous			More dangerous
1.0513	60+	Female	White, Non-Hispanic	Urban	No		Don’t know			More dangerous
0.3049	45-59	Female	Hispanic	Urban	No		Don’t know			Don’t know
1.095	60+	Female	White, Non-Hispanic	Urban	Yes	Yes	Don’t know			Don’t know
1.5123	45-59	Male	White, Non-Hispanic	Urban	Yes	Yes	More dangerous			Safer
0.4828	60+	Male	White, Non-Hispanic	Urban	No		Don’t know			Don’t know
0.363	60+	Male	White, Non-Hispanic	Sub-urban or rural	No		More dangerous			More dangerous
0.8825	60+	Male	White, Non-Hispanic	Sub-urban or rural	Don’t know		Safer			Safer
2.5075	30-44	Female	White, Non-Hispanic	Urban	No		More dangerous			More dangerous
3.6269	45-59	Female	Other & 2+ races, Non-Hispanic	Urban	No		Don’t know			Don’t know
0.8225	30-44	Male	White, Non-Hispanic	Urban	No		More dangerous			More dangerous
0.7848	60+	Male	Hispanic	Urban	Yes	Yes	Don’t know			More dangerous
0.4351	45-59	Female	White, Non-Hispanic	Urban	Yes	Yes	It depends	It depends on who knows of or has access to the gun. They are not accessible when visitors are in the house.		More dangerous
0.1263	30-44	Male	Hispanic	Urban	No		Safer			Safer
4.3885	45-59	Male	Other & 2+ races, Non-Hispanic	Sub-urban or rural	Yes	Yes	It depends	Loaded question your home is an dynamic envirornment		It depends	Another loaded question
0.3336	60+	Female	White, Non-Hispanic	Urban	Yes	No	Don’t know			Don’t know
4.8833	18-29	Female	Hispanic	Urban	No		It depends	if the person knows how to use the gun and when legal and safe, but if they are not trained on using a gun than it will be extremely dangerous.		It depends	again it will would depend on if everyone knows how to use and when to use.
0.5033	60+	Male	White, Non-Hispanic	Sub-urban or rural	Yes	Yes	Safer			More dangerous
2.4591	30-44	Male	White, Non-Hispanic	Urban	No		Don’t know			Don’t know
0.295	60+	Male	White, Non-Hispanic	Urban	Yes	Yes	Safer			More dangerous
2.4112	30-44	Female	Hispanic	Urban	Yes	No	Don’t know			Don’t know
0.9921	60+	Female	White, Non-Hispanic	Sub-urban or rural	Yes	Yes	Safer			Safer
1.0638	60+	Male	White, Non-Hispanic	Urban	Yes	Yes	Safer			Safer
5.7431	30-44	Male	Other & 2+ races, Non-Hispanic	Urban	No		More dangerous			More dangerous
0.9457	30-44	Female	White, Non-Hispanic	Urban	No		More dangerous			More dangerous
3.7627	30-44	Male	White, Non-Hispanic	Urban	No		It depends	It depends on the environment and the city you live in most importantly		It depends	It depends on the neighborhoods and safety of the city and the people
1.4021	60+	Male	Other & 2+ races, Non-Hispanic	Sub-urban or rural	Yes	Yes	Safer			Safer
0.4828	60+	Male	White, Non-Hispanic	Urban	Yes	Yes	It depends	keeping the guns secure		More dangerous
0.4865	60+	Female	Other & 2+ races, Non-Hispanic	Urban	No		It depends	if I will live in a dangers neighborhood		More dangerous
6.9771	30-44	Female	Hispanic	Urban	No		Don’t know			More dangerous
0.2042	60+	Female	Other & 2+ races, Non-Hispanic	Sub-urban or rural	Yes	Yes	Safer			Safer
1.595	60+	Female	Other & 2+ races, Non-Hispanic	Urban	Refused		Safer			Safer
0.823	60+	Female	White, Non-Hispanic	Urban	Yes	Yes	Safer			Safer
0.6518	30-44	Female	Black, Non-Hispanic	Urban	No		Safer			More dangerous
0.8356	60+	Female	White, Non-Hispanic	Urban	No		It depends	How quick I could get to it		Safer
0.1615	60+	Male	White, Non-Hispanic	Urban	Yes	Yes	It depends	Situations that may arise.		It depends	Situations that may arise.
0.3984	60+	Male	White, Non-Hispanic	Sub-urban or rural	Yes	Yes	Don’t know			Don’t know
0.0557	30-44	Female	Hispanic	Sub-urban or rural	Don’t know		Don’t know			Don’t know
0.1615	60+	Male	White, Non-Hispanic	Urban	No		More dangerous			More dangerous
0.7277	60+	Male	White, Non-Hispanic	Urban	Yes	Yes	Safer			Safer
1.8192	30-44	Female	Other & 2+ races, Non-Hispanic	Urban	Yes	Yes	Safer			It depends	More dangerous if they do not know how to handle a gun or are mentally unstable. Safer if they know how to handle a gun and are not mentally unstable.
1.607	45-59	Male	Other & 2+ races, Non-Hispanic	Urban	No		Safer			It depends	if the owner has mental problem or not, is a terrorist or not
1.3014	60+	Female	Hispanic	Sub-urban or rural	No		Safer			It depends	The sanity of the neighbors
0.1665	60+	Female	White, Non-Hispanic	Urban	No		Don’t know			Don’t know
0.4832	60+	Male	White, Non-Hispanic	Urban	No		Don’t know			Don’t know
0.4693	60+	Female	White, Non-Hispanic	Urban	No		More dangerous			More dangerous
0.6869	45-59	Male	White, Non-Hispanic	Urban	No		Safer			Safer
1.2028	30-44	Female	Other & 2+ races, Non-Hispanic	Urban	No		Don’t know			It depends	The training people have and whether people will have the right mindset to use guns at the appropriate time.
0.1612	30-44	Female	Hispanic	Urban	No		More dangerous			More dangerous
1.9534	18-29	Female	White, Non-Hispanic	Urban	Yes	No	Don’t know			More dangerous
0.4178	30-44	Female	White, Non-Hispanic	Sub-urban or rural	Yes	No	More dangerous			More dangerous
0.5584	30-44	Female	Other & 2+ races, Non-Hispanic	Urban	No		More dangerous			More dangerous
0.7277	60+	Male	White, Non-Hispanic	Urban	No		It depends	The kind of gun. Where and how it is stored. How well I can use it.		More dangerous
1.3293	30-44	Female	Other & 2+ races, Non-Hispanic	Urban	No		Don’t know			Safer
0.295	60+	Male	White, Non-Hispanic	Urban	Yes	Yes	Safer			Don’t know
0.6909	45-59	Female	Hispanic	Urban	No		It depends	If the gun was safely put away, it would make the home a safer place; however, I have a son with Autism, and the thought of him finding the gun scares me. He may think it's a toy and wouldn't understand the danger of handling a gun.		It depends	It depends on what neighbors own the guns. If they were good, responsible neighbors, then it would make our neighborhood a safer place. But if the neighbors that owned the guns, were people that partied a lot or were a little shady, then I don'
0.4351	45-59	Female	White, Non-Hispanic	Urban	No		More dangerous			More dangerous
3.2523	18-29	Female	Other & 2+ races, Non-Hispanic	Sub-urban or rural	No		Don’t know			Don’t know
0.5273	60+	Female	White, Non-Hispanic	Urban	No		It depends	who has it		Safer
0.1682	60+	Male	White, Non-Hispanic	Urban	No		Don’t know			More dangerous
0.6014	18-29	Female	Hispanic	Urban	Yes	No	It depends	Safe storage of guns		It depends	Their definition of safe gun use
0.3336	60+	Female	White, Non-Hispanic	Urban	No		Don’t know			Don’t know
2.0537	45-59	Male	White, Non-Hispanic	Urban	Yes	Yes	Safer			Safer
0.4352	45-59	Male	Hispanic	Urban	No		Safer			Safer
0.9391	30-44	Female	White, Non-Hispanic	Urban	Yes	No	Safer			Safer
0.4501	45-59	Female	White, Non-Hispanic	Urban	Yes	Yes	More dangerous			More dangerous
0.4258	60+	Male	Hispanic	Urban	No		Don’t know			It depends	Who owns the gun. A police officer, a mentally ill person?
0.7787	45-59	Female	Other & 2+ races, Non-Hispanic	Urban	No		Don’t know			Don’t know
0.3695	60+	Male	Hispanic	Urban	No		More dangerous			More dangerous
0.8069	60+	Female	White, Non-Hispanic	Urban	No		Don’t know			More dangerous
0.4207	30-44	Female	White, Non-Hispanic	Urban	No		It depends	My Training on it, where it was located, how safely I thought it could be stored but then gotten to in an urgent situation		More dangerous	Whether or not people were trained properly on their guns, whether or not everyone knew everyone had a gun and what their intention
0.1959	60+	Male	White, Non-Hispanic	Urban	No		More dangerous			More dangerous
0.334	60+	Female	White, Non-Hispanic	Sub-urban or rural	Yes	No	Don’t know			Don’t know
2.0932	30-44	Male	White, Non-Hispanic	Urban	No		It depends	If there are children one has to make the guns less accessible, but if there is need of a gun quickly, well you see the problem.		Don’t know
0.5772	60+	Female	Other & 2+ races, Non-Hispanic	Urban	No		More dangerous			More dangerous
6.9771	45-59	Male	Hispanic	Urban	Yes	Yes	Safer			More dangerous
0.5856	60+	Male	White, Non-Hispanic	Urban	No		More dangerous			More dangerous
0.5856	60+	Male	White, Non-Hispanic	Urban	No		More dangerous			It depends	What kind of guns, how they're stored.
0.1615	60+	Male	White, Non-Hispanic	Urban	No		More dangerous			More dangerous
0.4501	45-59	Female	White, Non-Hispanic	Sub-urban or rural	No		More dangerous			More dangerous
0.608	45-59	Female	White, Non-Hispanic	Urban	Yes	Yes	It depends	Who has access		More dangerous
0.415	60+	Male	White, Non-Hispanic	Urban	Yes	Yes	Safer			Don’t know
0.6332	45-59	Female	White, Non-Hispanic	Urban	No		Don’t know			More dangerous
0.3336	60+	Female	White, Non-Hispanic	Urban	No		Don’t know			It depends	As far as I know no one in the neighborhood has used their guns to defend themselves at home. One person who moved away did threaten a neighbor who confronted him about a child's misbehavior We were glad to see this family move and at least o
0.295	60+	Male	White, Non-Hispanic	Urban	Yes	Yes	Safer			It depends	Don't know some of my neighbors well enough to know if it would be a problem. Don't plan on finding out.
0.4828	60+	Male	White, Non-Hispanic	Urban	No		More dangerous			Don’t know
0.3222	60+	Female	White, Non-Hispanic	Urban	No		Don’t know			Don’t know
0.4382	30-44	Female	White, Non-Hispanic	Urban	No		It depends	The situation of course, each is different. I am not interested in guns...think they are the probelm		More dangerous
0.4106	60+	Female	White, Non-Hispanic	Urban	No		Safer			Safer
0.6332	45-59	Female	White, Non-Hispanic	Urban	Yes	No	Safer			Safer
0.3577	60+	Male	White, Non-Hispanic	Urban	No		More dangerous			More dangerous
0.8325	45-59	Male	White, Non-Hispanic	Urban	No		Don’t know			Don’t know
0.1903	60+	Female	White, Non-Hispanic	Sub-urban or rural	No		More dangerous			More dangerous
0.3336	60+	Female	White, Non-Hispanic	Urban	No		More dangerous			More dangerous
0.3577	60+	Male	White, Non-Hispanic	Urban	No		Safer			Safer
0.626	45-59	Male	White, Non-Hispanic	Sub-urban or rural	Yes	Yes	It depends	The community that I am living in.		It depends	The mental condition of the owner of the guns
0.4532	60+	Female	White, Non-Hispanic	Sub-urban or rural	Yes	No	It depends	There is no violence in my neighborhood, so it is unlikely that there will be in the future. However, if someone tried to violently break and enter my home while i was here, I'd likely retrieve a firearm to scare them away		Safer
0.4666	45-59	Female	White, Non-Hispanic	Urban	No		More dangerous			More dangerous
0.4258	60+	Male	Hispanic	Urban	No		Safer			Safer
0.1785	60+	Male	White, Non-Hispanic	Urban	No		More dangerous			Don’t know
0.1827	60+	Female	White, Non-Hispanic	Urban	Yes	No	Don’t know			It depends	how it was used
0.5544	30-44	Male	Hispanic	Urban	No		Don’t know			Don’t know
0.437	60+	Male	Hispanic	Urban	Yes	Yes	Safer			Don’t know
0.8825	60+	Male	White, Non-Hispanic	Sub-urban or rural	Yes	Yes	Don’t know			More dangerous
0.0971	45-59	Male	Hispanic	Urban	No		It depends	how well you teach your family gun safety and how it is stored. Everyone in the household should know how and why to use a gun it is a must to take safety classes		It depends	How well they know there weapons, how and when to use them
0.4501	45-59	Female	White, Non-Hispanic	Urban	No		Don’t know			More dangerous
2.2587	30-44	Male	Hispanic	Urban	No		Don’t know			Don’t know
0.5461	60+	Female	White, Non-Hispanic	Urban	No		It depends	How it was store, where it was stored, and if it was loaded.		It depends	Where they kept them, their training, if they were loaded, whether they were properly secured.
0.4106	60+	Female	White, Non-Hispanic	Urban	Yes	Yes	Safer			Don’t know
0.2246	45-59	Female	White, Non-Hispanic	Urban	Yes	Yes	Don’t know			Don’t know
0.4501	45-59	Female	White, Non-Hispanic	Urban	Yes	No	It depends	i don't like having a gun in the house, it makes me very nervous, and i've created extremely strict rules my husband has to abide by in order to keep them here. But if we needed it and were in imminent danger, my husband knows how to handle a		More dangerous
0.8225	30-44	Male	White, Non-Hispanic	Urban	No		More dangerous			More dangerous
0.1004	60+	Female	Hispanic	Urban	No		Don’t know			More dangerous
0.9164	45-59	Male	Other & 2+ races, Non-Hispanic	Urban	No		More dangerous			Don’t know
0.363	60+	Male	White, Non-Hispanic	Sub-urban or rural	Yes	Yes	Safer			Don’t know
1.8176	45-59	Female	White, Non-Hispanic	Urban	No		Safer			Safer
1.9194	45-59	Male	Hispanic	Urban	No		More dangerous			More dangerous
0.5273	60+	Female	White, Non-Hispanic	Urban	Yes	No	Safer			Don’t know
0.0669	45-59	Female	Hispanic	Urban	Yes	No	Safer			It depends	I do not trust the judgement of all the neighbors
0.2537	45-59	Male	White, Non-Hispanic	Urban	Don’t know		Don’t know			Don’t know
0.3984	60+	Male	White, Non-Hispanic	Urban	No		Safer			Safer
2.884	45-59	Male	White, Non-Hispanic	Urban	Don’t know		Safer			Safer
0.0523	60+	Female	Hispanic	Sub-urban or rural	No		Don’t know			Don’t know
0.415	60+	Male	White, Non-Hispanic	Urban	No		Don’t know			More dangerous
0.1615	60+	Female	White, Non-Hispanic	Sub-urban or rural	No		Don’t know			Safer
0.6695	45-59	Female	Black, Non-Hispanic	Urban	Yes	Yes	Safer			It depends	If gun owners are educated on owning a gun
0.1682	60+	Male	White, Non-Hispanic	Urban	No		Don’t know			More dangerous
2.5231	30-44	Male	White, Non-Hispanic	Urban	No		Safer			Safer
2.4109	30-44	Female	Other & 2+ races, Non-Hispanic	Urban	No		Don’t know			Don’t know
0.9391	45-59	Female	White, Non-Hispanic	Urban	Yes	Yes	Don’t know			Safer
0.415	60+	Male	White, Non-Hispanic	Urban	Yes	Yes	Safer			Safer
0.1615	60+	Female	White, Non-Hispanic	Urban	No		More dangerous			Don’t know
0.4501	45-59	Female	White, Non-Hispanic	Urban	No		More dangerous			More dangerous
2.2992	60+	Male	Other & 2+ races, Non-Hispanic	Urban	No		More dangerous			More dangerous
0.5856	60+	Male	White, Non-Hispanic	Sub-urban or rural	No		More dangerous			More dangerous
0.3984	60+	Male	White, Non-Hispanic	Urban	No		It depends	who has access to the gun		More dangerous
0.09	45-59	Female	Hispanic	Sub-urban or rural	No		More dangerous			More dangerous
2.3966	18-29	Female	Other & 2+ races, Non-Hispanic	Sub-urban or rural	Yes	No	It depends	I grew up with them and I grew up out in the country so having one meant protection. But I also don't think anyone literally ever needs a big assault rifle for that. So I'm on the fence.		More dangerous
0.7388	60+	Male	White, Non-Hispanic	Sub-urban or rural	No		Safer			It depends	it would depend on background checks
0.3984	60+	Male	White, Non-Hispanic	Urban	No		More dangerous			More dangerous
0.5856	60+	Male	White, Non-Hispanic	Urban	Yes	Yes	Don’t know			More dangerous
1.1911	60+	Male	White, Non-Hispanic	Urban	Yes	Yes	Safer			It depends	Which person it is - Some safer, some more dangerous.
0.9457	30-44	Female	White, Non-Hispanic	Sub-urban or rural	No		Don’t know			Don’t know
0.3965	60+	Female	White, Non-Hispanic	Urban	No		More dangerous			More dangerous
1.095	60+	Female	White, Non-Hispanic	Urban	Yes	Yes	Safer			It depends	If they all went to a class and learned about handling the gun and storing the gun.
0.295	60+	Male	White, Non-Hispanic	Urban	No		Don’t know			Don’t know
1.3472	60+	Female	White, Non-Hispanic	Urban	No		More dangerous			It depends	If guns are in a household where the owner wasn't present during a break in, someone else might not have been taught how to use it. My husband felt that it wouldn't be safe for me use a gun because the person breaking in with a gun might shoot
0.8825	60+	Male	White, Non-Hispanic	Urban	Yes	Yes	Safer			Safer
0.5273	60+	Female	White, Non-Hispanic	Urban	No		More dangerous			More dangerous
1.1274	45-59	Female	White, Non-Hispanic	Urban	No		More dangerous			More dangerous
6.9771	18-29	Male	Hispanic	Urban	No		Safer			More dangerous
0.8325	45-59	Male	White, Non-Hispanic	Urban	No		More dangerous			More dangerous
0.2567	45-59	Female	White, Non-Hispanic	Urban	No		Safer			Safer
0.2624	60+	Female	Black, Non-Hispanic	Urban	No		Don’t know			Don’t know
0.3222	60+	Female	White, Non-Hispanic	Urban	Yes	Yes	Don’t know			More dangerous
1.4679	30-44	Male	Other & 2+ races, Non-Hispanic	Urban	No		It depends	is the gun secured, who has knowledge of its location or if it exists in home.		It depends	who the person is. some people just don't know how to control tempers.
0.3834	30-44	Female	White, Non-Hispanic	Sub-urban or rural	No		More dangerous			More dangerous
0.1615	60+	Female	White, Non-Hispanic	Urban	No		It depends	Who would use it		More dangerous
0.1202	60+	Female	Hispanic	Urban	No		More dangerous			More dangerous
0.554	45-59	Female	White, Non-Hispanic	Urban	No		Safer			It depends	Weather everyone else was mentally stable, had obtained the guns legally and had completed the proper safety training.
0.8825	60+	Male	White, Non-Hispanic	Urban	No		More dangerous			More dangerous
4.5821	18-29	Male	White, Non-Hispanic	Urban	No		More dangerous			More dangerous
0.1665	60+	Female	White, Non-Hispanic	Urban	Yes	No	Don’t know			More dangerous
1.8955	30-44	Female	White, Non-Hispanic	Urban	Yes	No	Safer			It depends	mindset of personexperience
0.3222	60+	Female	White, Non-Hispanic	Urban	Yes	No	Safer			Safer
2.7501	30-44	Male	Black, Non-Hispanic	Urban	No		It depends	On the situation		More dangerous
1.3038	45-59	Female	Hispanic	Urban	No		Don’t know			Don’t know
1.2022	45-59	Male	Hispanic	Urban	Yes	No	Don’t know			More dangerous
0.2771	60+	Female	Other & 2+ races, Non-Hispanic	Urban	Yes	Yes	Safer			It depends	It depends on the guns being legal and this is a close knit community and most of us own firearms.
0.344	60+	Female	Hispanic	Urban	Yes	Yes	Safer			Safer
0.4532	60+	Female	White, Non-Hispanic	Sub-urban or rural	Yes	Yes	Safer			Safer
2.5934	45-59	Female	White, Non-Hispanic	Urban	No		Don’t know			Don’t know
1.2529	60+	Female	Other & 2+ races, Non-Hispanic	Urban	Yes	No	Safer			Safer
5.4973	18-29	Female	Hispanic	Urban	No		It depends	Are the people in the house mentally stable, are they level-headed, and do they have the documents to prove it		Don’t know
0.3336	60+	Female	White, Non-Hispanic	Sub-urban or rural	No		Don’t know			Don’t know
0.3336	60+	Female	White, Non-Hispanic	Sub-urban or rural	Yes	No	It depends	small children, level of threat, neighborhood		More dangerous
5.0441	18-29	Male	Other & 2+ races, Non-Hispanic	Urban	No		It depends	How I use it and my emotions.		More dangerous
0.1665	60+	Female	White, Non-Hispanic	Urban	Yes	No	Don’t know			More dangerous
1.9201	60+	Female	White, Non-Hispanic	Urban	No		More dangerous			More dangerous
0.5273	60+	Female	White, Non-Hispanic	Urban	No		Don’t know			Don’t know
2.961	18-29	Male	Hispanic	Sub-urban or rural	No		More dangerous			More dangerous
0.4693	60+	Female	White, Non-Hispanic	Urban	No		Safer			It depends	It depends on which neighbors had guns
4.2293	45-59	Female	Other & 2+ races, Non-Hispanic	Urban	No		It depends	the thief may find it and use it.		More dangerous
0.8567	30-44	Male	White, Non-Hispanic	Urban	No		Don’t know			More dangerous
0.2137	45-59	Male	White, Non-Hispanic	Sub-urban or rural	No		Don’t know			It depends		Refused
2.5112	60+	Female	Other & 2+ races, Non-Hispanic	Urban	Yes	No	Don’t know			Don’t know
0.4828	60+	Male	White, Non-Hispanic	Urban	No		Don’t know			More dangerous
0.3984	60+	Male	White, Non-Hispanic	Urban	No		Don’t know			Don’t know
0.3965	60+	Female	White, Non-Hispanic	Sub-urban or rural	Yes	Yes	Safer			Safer
2.4071	60+	Female	Hispanic	Urban	No		Safer			It depends	What kind of person had the gun.
0.4532	60+	Female	White, Non-Hispanic	Sub-urban or rural	Yes	No	Safer			Safer
0.6189	60+	Male	Other & 2+ races, Non-Hispanic	Urban	No		Safer			More dangerous
0.7947	60+	Female	White, Non-Hispanic	Urban	No		More dangerous			More dangerous
0.5933	60+	Female	Hispanic	Urban	No		Don’t know			Don’t know
0.5155	45-59	Male	Hispanic	Urban	No		More dangerous			More dangerous
0.7038	60+	Male	Other & 2+ races, Non-Hispanic	Urban	No		More dangerous			More dangerous
0.8539	30-44	Male	Hispanic	Urban	No		It depends		Refused	It depends		Refused
0.363	60+	Male	White, Non-Hispanic	Urban	Yes	Yes	Don’t know			It depends	depends on who the owners are
0.1827	60+	Female	White, Non-Hispanic	Urban	No		It depends	I would fear that if an intruder entered my home and I was there and I was trying to get the gun in my hand he /she might get it away from me and use it on me. I might freeze. I do not know how to use a gun properly.		More dangerous
0.3222	60+	Female	White, Non-Hispanic	Urban	Yes	Yes	Safer			Safer
0.1682	60+	Male	White, Non-Hispanic	Urban	Yes	Yes	Don’t know			Safer
2.4591	30-44	Male	White, Non-Hispanic	Urban	No		More dangerous			More dangerous
1.6453	18-29	Female	White, Non-Hispanic	Urban	No		More dangerous			More dangerous
3.9752	18-29	Female	White, Non-Hispanic	Urban	No		It depends		Refused	Don’t know
1.32	30-44	Female	Other & 2+ races, Non-Hispanic	Urban	No		More dangerous			More dangerous
1.1148	30-44	Male	Black, Non-Hispanic	Urban	No		More dangerous			More dangerous
3.1706	18-29	Female	Hispanic	Urban	No		Safer			It depends	The kind of people that have it.
2.4279	30-44	Female	Other & 2+ races, Non-Hispanic	Urban	No		More dangerous			More dangerous
0.8485	45-59	Male	White, Non-Hispanic	Urban	No		More dangerous			More dangerous
0.4403	60+	Male	White, Non-Hispanic	Sub-urban or rural	Yes	Yes	It depends	safer if I am attacked, more dangerous through accidents		It depends	personality of gun owners
3.9153	18-29	Female	White, Non-Hispanic	Urban	Yes	No	Safer			It depends	Types of guns and the people that own them
0.4828	60+	Male	White, Non-Hispanic	Urban	No		It depends	It depends on whether showing the gun was a sufficient deterrent when someone made a threat.		More dangerous
0.1964	60+	Male	Hispanic	Urban	No		Safer			Safer
1.0734	30-44	Female	White, Non-Hispanic	Urban	Don’t know		Safer			Safer
0.1615	60+	Male	White, Non-Hispanic	Urban	Yes	Yes	It depends	The situation that presents possible life threatening situation (i.e. home invasion, interrupted burglary). No children live in the household nor is the weapon easily accessed. It is stored unloaded. The gun has the potential to make my home mo		More dangerous
0.3577	60+	Male	White, Non-Hispanic	Urban	No		More dangerous			More dangerous
0.5805	60+	Female	Other & 2+ races, Non-Hispanic	Urban	No		Don’t know			More dangerous
1.0959	45-59	Female	Black, Non-Hispanic	Urban	No		More dangerous			More dangerous
0.1615	60+	Male	White, Non-Hispanic	Sub-urban or rural	No		Safer			Safer
0.4832	60+	Male	White, Non-Hispanic	Urban	No		More dangerous			More dangerous
0.334	60+	Female	White, Non-Hispanic	Urban	No		Safer			More dangerous
0.4501	45-59	Female	White, Non-Hispanic	Urban	No		Refused			Don’t know
0.4532	60+	Female	White, Non-Hispanic	Urban	No		Don’t know			Don’t know
0.1603	45-59	Female	Hispanic	Urban	Yes	No	Safer			Safer
0.7684	30-44	Female	White, Non-Hispanic	Urban	No		Don’t know			Don’t know
0.4352	45-59	Male	Hispanic	Urban	No		Don’t know			Don’t know
0.1258	30-44	Male	Hispanic	Urban	No		More dangerous			More dangerous
0.3336	60+	Female	White, Non-Hispanic	Urban	No		Safer			Safer
3.4844	30-44	Male	Hispanic	Urban	Don’t know		Don’t know			More dangerous
0.4403	60+	Male	White, Non-Hispanic	Sub-urban or rural	No		Don’t know			Don’t know
0.7843	60+	Female	Black, Non-Hispanic	Urban	No		Safer			It depends	A lot of things
0.6728	60+	Male	Hispanic	Urban	Yes	Yes	Safer			Safer
0.1837	60+	Female	White, Non-Hispanic	Urban	No		Don’t know			Safer
1.1674	60+	Male	White, Non-Hispanic	Urban	No		More dangerous			More dangerous
0.7947	60+	Female	White, Non-Hispanic	Urban	No		It depends	How you store it and if you have a bad temper		More dangerous
0.1665	60+	Female	White, Non-Hispanic	Urban	No		Don’t know			More dangerous
0.3709	60+	Male	White, Non-Hispanic	Urban	No		More dangerous			More dangerous
0.7684	30-44	Female	White, Non-Hispanic	Urban	No		Don’t know			Don’t know
0.6869	45-59	Male	White, Non-Hispanic	Urban	Yes	Yes	Safer			Safer
0.1665	60+	Female	White, Non-Hispanic	Urban	No		Don’t know			Don’t know
3.0785	30-44	Male	Other & 2+ races, Non-Hispanic	Urban	No		Don’t know			Don’t know
0.177	45-59	Male	Hispanic	Sub-urban or rural	No		Don’t know			More dangerous
3.345	18-29	Female	Hispanic	Urban	No		Don’t know			Don’t know
0.3459	60+	Female	White, Non-Hispanic	Urban	No		Safer			More dangerous
1.2489	30-44	Female	White, Non-Hispanic	Urban	Yes	Yes	Don’t know			Don’t know
0.295	60+	Male	White, Non-Hispanic	Urban	No		More dangerous			More dangerous
0.5856	60+	Male	White, Non-Hispanic	Sub-urban or rural	No		More dangerous			Don’t know
0.1682	60+	Male	White, Non-Hispanic	Urban	Yes	Yes	Safer			It depends	the people
0.554	45-59	Female	White, Non-Hispanic	Urban	No		Safer			It depends	mental stability of those who owns the gun
1.3968	45-59	Female	Black, Non-Hispanic	Urban	No		More dangerous			It depends	who has a gun
0.1764	60+	Female	White, Non-Hispanic	Urban	Yes	No	More dangerous			More dangerous
0.9391	30-44	Female	White, Non-Hispanic	Urban	No		More dangerous			More dangerous
0.4106	60+	Female	White, Non-Hispanic	Urban	No		Don’t know			Don’t know
2.7036	30-44	Female	Hispanic	Urban	No		More dangerous			More dangerous
0.0866	45-59	Female	Hispanic	Urban	Yes	No	Safer			Safer
3.9463	30-44	Female	Other & 2+ races, Non-Hispanic	Urban	No		It depends	Depending on how safe the overall neighborhood is and how controlled the person who owns the gun with his/her emotions.		More dangerous
0.3577	60+	Male	White, Non-Hispanic	Urban	No		Don’t know			Safer
0.608	45-59	Female	White, Non-Hispanic	Urban	No		It depends	It depends on who may use it and the situation that it is used.		Don’t know
0.1615	60+	Female	White, Non-Hispanic	Urban	No		Safer			Safer
0.1615	60+	Male	White, Non-Hispanic	Urban	No		More dangerous			More dangerous
1.3966	18-29	Male	White, Non-Hispanic	Urban	No		Safer			Safer
0.3577	60+	Male	White, Non-Hispanic	Urban	No		More dangerous			More dangerous
0.7947	60+	Female	White, Non-Hispanic	Urban	No		Don’t know			Don’t know
5.7431	18-29	Male	White, Non-Hispanic	Sub-urban or rural	Yes	No	Safer			Safer
0.5272	45-59	Male	White, Non-Hispanic	Urban	No		Safer			Safer
1.5212	30-44	Male	Other & 2+ races, Non-Hispanic	Urban	No		It depends	The neighborhood and how the gun is stored.		It depends	The area
0.1903	60+	Female	White, Non-Hispanic	Urban	No		More dangerous			More dangerous
0.4403	60+	Male	White, Non-Hispanic	Urban	Yes	Yes	Don’t know			Don’t know
0.6869	45-59	Male	White, Non-Hispanic	Urban	Yes	Yes	Safer			Safer
0.6332	45-59	Female	White, Non-Hispanic	Urban	Yes	Yes	Safer			It depends	If they are registered gun owners
0.4666	45-59	Female	White, Non-Hispanic	Urban	No		Don’t know			Don’t know
0.1892	45-59	Female	White, Non-Hispanic	Urban	No		More dangerous			More dangerous
0.5856	60+	Male	White, Non-Hispanic	Urban	Yes	Yes	Safer			It depends	On the people
0.6728	60+	Male	Hispanic	Urban	Yes	Yes	Safer			Safer
0.7684	30-44	Female	White, Non-Hispanic	Urban	Yes	Yes	It depends	Depends on who the gun owners are and how the guns are handled/stored		It depends	Same answer as before, but I lean towards safer
0.1827	60+	Female	White, Non-Hispanic	Urban	Yes	Yes	Don’t know			Don’t know
5.5966	30-44	Male	Black, Non-Hispanic	Urban	No		More dangerous			More dangerous
0.7368	45-59	Female	White, Non-Hispanic	Urban	No		It depends	Whether there could be an accident, and whether it could be used against me.		It depends	Same answer as before.
0.3577	60+	Male	White, Non-Hispanic	Urban	No		More dangerous			More dangerous
5.7431	18-29	Male	White, Non-Hispanic	Urban	No		Don’t know			It depends		Refused
0.3459	60+	Female	White, Non-Hispanic	Urban	No		It depends	If there were to be some kind of incident where my or my neighbors' safety was concerned due to natural disaster such as earthquake & there were looters & law enforcement & emergency services were not available I would feel safer if I could pro		It depends	How well trained they are or if they have a gun just to have a gun.
3.781	18-29	Male	White, Non-Hispanic	Urban	No		It depends	situation of environment		Don’t know
3.3841	45-59	Male	Hispanic	Urban	No		Safer			More dangerous
0.6954	18-29	Female	Hispanic	Urban	No		More dangerous			More dangerous
0.3965	60+	Female	White, Non-Hispanic	Urban	No		Safer			Safer
0.4666	45-59	Female	White, Non-Hispanic	Urban	Yes	Yes	Safer			Safer
0.896	60+	Male	White, Non-Hispanic	Urban	No		More dangerous			More dangerous
1.8321	30-44	Female	Other & 2+ races, Non-Hispanic	Urban	No		Don’t know			Don’t know
1.3889	30-44	Male	White, Non-Hispanic	Urban	No		Don’t know			Don’t know
0.4832	60+	Male	White, Non-Hispanic	Sub-urban or rural	Yes	Yes	Don’t know			Safer
0.1827	60+	Female	White, Non-Hispanic	Urban	No		Don’t know			Don’t know
0.5856	60+	Male	White, Non-Hispanic	Urban	No		Safer			Safer
0.4106	60+	Female	White, Non-Hispanic	Urban	Yes	No	Safer			Safer
0.5856	60+	Male	White, Non-Hispanic	Urban	Yes	Yes	Refused			Refused
0.5123	45-59	Male	Hispanic	Urban	No		Don’t know			More dangerous
2.1252	45-59	Male	White, Non-Hispanic	Urban	Yes	No	It depends	On any given situation.		It depends	On each gun handlers responsibility.
0.2936	30-44	Female	Hispanic	Urban	No		Safer			It depends	The people
0.1615	60+	Male	White, Non-Hispanic	Sub-urban or rural	No		It depends	If there was significant criminal activity in the immediate area.		Don’t know
0.7277	60+	Male	White, Non-Hispanic	Urban	Yes	Yes	Don’t know			Don’t know
0.8356	60+	Female	White, Non-Hispanic	Urban	No		More dangerous			Don’t know
2.5278	30-44	Male	Hispanic	Sub-urban or rural	No		It depends	On the person		Safer
0.1561	18-29	Female	Hispanic	Urban	No		Safer			More dangerous
0.1837	60+	Female	White, Non-Hispanic	Urban	No		More dangerous			More dangerous
1.3293	30-44	Female	Other & 2+ races, Non-Hispanic	Urban	Don’t know		More dangerous			More dangerous
0.4074	60+	Female	Hispanic	Urban	No		Don’t know			Don’t know
0.791	45-59	Female	White, Non-Hispanic	Urban	No		Don’t know			Don’t know
0.3577	60+	Male	White, Non-Hispanic	Urban	Yes	Yes	It depends	It depends on the people in the home and their access to the gun.		More dangerous
0.2263	60+	Male	Hispanic	Urban	No		Don’t know			More dangerous
1.4223	45-59	Female	Other & 2+ races, Non-Hispanic	Urban	No		It depends	all people in the home need to know how to handle a gun		It depends	if everyone had a gun then then it could be more dangerous
0.554	45-59	Female	White, Non-Hispanic	Urban	No		Don’t know			Don’t know
0.7976	45-59	Male	Hispanic	Urban	No		Safer			Safer
0.1682	60+	Male	White, Non-Hispanic	Urban	Yes	Yes	Safer			Safer
0.0324	30-44	Female	Hispanic	Urban	No		More dangerous			Don’t know
1.1821	60+	Female	Black, Non-Hispanic	Urban	No		More dangerous			More dangerous
2.1074	18-29	Female	Other & 2+ races, Non-Hispanic	Urban	No		Don’t know			More dangerous
0.3288	60+	Male	Hispanic	Urban	No		More dangerous			More dangerous
0.608	45-59	Female	White, Non-Hispanic	Urban	Yes	No	Don’t know			More dangerous
0.1665	60+	Female	White, Non-Hispanic	Urban	No		Don’t know			More dangerous
1.9194	45-59	Male	Hispanic	Urban	No		Don’t know			Don’t know
2.5979	18-29	Female	White, Non-Hispanic	Urban	No		Don’t know			More dangerous
0.1682	60+	Male	White, Non-Hispanic	Urban	Yes	Yes	Don’t know			Don’t know
0.4506	60+	Female	White, Non-Hispanic	Urban	No		It depends	Knowledge & experience of intended user.		Don’t know
0.2567	45-59	Female	White, Non-Hispanic	Urban	No		Don’t know			Don’t know
1.2489	30-44	Female	White, Non-Hispanic	Urban	No		It depends	If the gun was stored securely it probably wouldn’t change the safety of my house.		More dangerous
0.5898	60+	Female	Black, Non-Hispanic	Urban	No		More dangerous			More dangerous
1.0959	45-59	Female	Black, Non-Hispanic	Urban	No		It depends	Whose in the house		It depends	Are the sane
1.8683	18-29	Male	Hispanic	Urban	No		It depends	Mental health history		More dangerous
3.4262	30-44	Male	White, Non-Hispanic	Urban	Yes	Yes	More dangerous			More dangerous
0.4382	30-44	Female	White, Non-Hispanic	Urban	No		It depends	how it's stored, who has access, etc		It depends	how and why they use it, who has access, etc
3.9391	18-29	Male	Hispanic	Urban	Don’t know		More dangerous			More dangerous
1.6597	45-59	Male	White, Non-Hispanic	Urban	No		Safer			It depends	how trigger happy my neighbors are. guns are only as safe as the user.
1.8577	45-59	Female	Black, Non-Hispanic	Urban	Yes	No	Safer			More dangerous
0.4532	60+	Female	White, Non-Hispanic	Urban	No		Don’t know			Don’t know
0.5033	60+	Male	White, Non-Hispanic	Sub-urban or rural	Yes	Yes	It depends	where I have to use it		Safer
1.5299	45-59	Female	White, Non-Hispanic	Urban	No		Don’t know			Don’t know
1.1104	45-59	Female	White, Non-Hispanic	Urban	No		Safer			More dangerous
1.9201	60+	Female	White, Non-Hispanic	Urban	Yes	Yes	It depends	If the gun is used for the purpose of protection against intruders but if used improperly it is dangerous.		It depends	It depends on how they are used. If used to protect yourself from intruders that is the purpose otherwise they are dangerous.
0.4351	60+	Female	White, Non-Hispanic	Urban	Yes	No	Don’t know			Don’t know
0.2085	60+	Female	Black, Non-Hispanic	Urban	No		More dangerous			More dangerous
0.5908	18-29	Female	Hispanic	Urban	Don’t know		More dangerous			It depends		Refused
0.694	45-59	Female	Black, Non-Hispanic	Urban	No		Don’t know			More dangerous
1.9245	30-44	Female	White, Non-Hispanic	Urban	No		More dangerous			It depends		Refused
0.1615	60+	Male	White, Non-Hispanic	Urban	No		Don’t know			Safer
0.5086	45-59	Male	White, Non-Hispanic	Urban	No		Don’t know			Safer
0.3366	30-44	Female	Hispanic	Urban	No		More dangerous			More dangerous
0.2225	45-59	Female	Hispanic	Urban	Yes	No	Safer			More dangerous
2.0246	18-29	Female	Hispanic	Urban	No		Don’t know			More dangerous
0.2676	60+	Female	Other & 2+ races, Non-Hispanic	Urban	No		It depends	On how safe I feel.		It depends	On the neighbor
0.4106	60+	Female	White, Non-Hispanic	Urban	Yes	No	It depends	Why I would be using a gun: personal protection, family protection, burglary or vicious animal.		More dangerous
0.6455	45-59	Male	Hispanic	Urban	No		Safer			It depends	If people know how to handle a gun.
0.763	45-59	Female	White, Non-Hispanic	Urban	Yes	No	Don’t know			It depends	It depends on how the other gun owners store their guns and ammunition
0.9921	60+	Female	White, Non-Hispanic	Urban	Don’t know		Safer			Safer
0.9921	60+	Female	White, Non-Hispanic	Urban	Yes	Yes	Don’t know			Don’t know
0.3222	60+	Female	White, Non-Hispanic	Urban	No		More dangerous			More dangerous
1.2738	45-59	Male	White, Non-Hispanic	Sub-urban or rural	No		Don’t know			Don’t know
1.0638	60+	Male	White, Non-Hispanic	Urban	Yes	Yes	Don’t know			Don’t know
1.1104	45-59	Female	White, Non-Hispanic	Urban	No		Safer			Don’t know
1.9188	30-44	Male	Hispanic	Urban	No		It depends	training and usage		It depends	training and usage
1.2489	30-44	Female	White, Non-Hispanic	Urban	No		More dangerous			It depends	Skill and intelligence of owner ! Common sense
0.1615	60+	Female	White, Non-Hispanic	Urban	No		Don’t know			More dangerous
0.1615	60+	Female	White, Non-Hispanic	Urban	No		More dangerous			More dangerous
0.6257	30-44	Female	Black, Non-Hispanic	Urban	Yes	No	It depends	the person in which the gun belong too		It depends	A gun is the object, that people or person that has access to the gun is the issued. I would not want someone that not stable to have access to the gun.
0.4106	60+	Female	White, Non-Hispanic	Urban	No		Don’t know			More dangerous
1.849	30-44	Male	White, Non-Hispanic	Urban	Yes	Yes	Safer			Safer
0.8771	60+	Male	White, Non-Hispanic	Urban	Yes	Yes	Safer			It depends	military experience and the person
0.1892	45-59	Female	White, Non-Hispanic	Urban	No		Safer			Don’t know
0.931	45-59	Male	Black, Non-Hispanic	Urban	No		Don’t know			Don’t know
6.9771	18-29	Female	Hispanic	Urban	No		Don’t know			Don’t know
0.4548	60+	Male	Black, Non-Hispanic	Urban	Yes	Yes	It depends	The situation at hand.		Don’t know
0.4106	60+	Female	White, Non-Hispanic	Urban	Don’t know		Safer			Safer
0.7947	60+	Female	White, Non-Hispanic	Sub-urban or rural	Yes	No	Safer			Safer
0.1004	60+	Female	Hispanic	Sub-urban or rural	No		Don’t know			Don’t know
0.5856	60+	Male	White, Non-Hispanic	Urban	No		It depends	WHERE I STORE THE GUN		Don’t know
0.295	60+	Male	White, Non-Hispanic	Urban	No		Safer			Safer
0.5273	60+	Female	White, Non-Hispanic	Urban	No		More dangerous			Don’t know
2.2842	18-29	Female	Hispanic	Sub-urban or rural	Yes	No	Safer			It depends	If the person is mentally stable
0.8485	45-59	Male	White, Non-Hispanic	Urban	Yes	Yes	It depends	Are the people at home trained to use the gun		It depends	Are they trained
1.2577	30-44	Female	White, Non-Hispanic	Urban	No		More dangerous			More dangerous
0.6549	60+	Male	Black, Non-Hispanic	Urban	Don’t know		Don’t know			Don’t know
0.1959	60+	Male	White, Non-Hispanic	Urban	Yes	Yes	Safer			Safer
0.3336	60+	Female	White, Non-Hispanic	Urban	No		It depends	On how it's used, where and how it's stored and how well trained those who use the gun are.		It depends	On who that neighbor is and his/her qualifications and motive for having a gun
0.1903	60+	Female	White, Non-Hispanic	Urban	Yes	No	Don’t know			More dangerous
0.344	60+	Female	Hispanic	Urban	No		Don’t know			Don’t know
0.295	60+	Male	White, Non-Hispanic	Sub-urban or rural	Yes	Yes	Don’t know			More dangerous
0.1923	60+	Male	Hispanic	Urban	No		It depends	On how well I had it secured.		More dangerous
0.5623	45-59	Male	Hispanic	Urban	Yes	No	It depends	Circumstances based on the reason for the gun.		Don’t know
0.5033	60+	Male	White, Non-Hispanic	Sub-urban or rural	Yes	Yes	Safer			Safer
0.8771	60+	Male	White, Non-Hispanic	Urban	Yes	Yes	Safer			Safer
0.363	60+	Male	White, Non-Hispanic	Urban	No		Safer			Safer
0.3366	30-44	Female	Hispanic	Urban	Yes	Yes	Safer			Safer
0.4967	60+	Female	Black, Non-Hispanic	Urban	No		Don’t know			Don’t know
0.824	45-59	Female	Black, Non-Hispanic	Urban	Yes	Yes	Safer			It depends	This is NOT an open carry state.
0.7955	60+	Female	Other & 2+ races, Non-Hispanic	Urban	Yes	No	More dangerous			More dangerous
0.5516	60+	Male	Black, Non-Hispanic	Urban	Yes	Yes	Safer			It depends	Adult with training
0.823	60+	Female	White, Non-Hispanic	Urban	Yes	Yes	Safer			Safer
1.8823	30-44	Female	White, Non-Hispanic	Urban	Yes	No	Don’t know			It depends	It depends on who has access to them.
0.2717	60+	Female	Black, Non-Hispanic	Urban	No		More dangerous			More dangerous
0.0959	60+	Male	Hispanic	Urban	No		Safer			It depends	who person is
0.4382	30-44	Female	White, Non-Hispanic	Urban	No		More dangerous			More dangerous
0.7684	30-44	Female	White, Non-Hispanic	Urban	No		More dangerous			More dangerous
0.5805	60+	Female	Other & 2+ races, Non-Hispanic	Urban	No		More dangerous			It depends	It would depend on how each gun owner takes responsibility for their weapon, securing it, training those who might use it...
0.1392	30-44	Female	Hispanic	Urban	No		More dangerous			More dangerous
1.7255	60+	Female	Other & 2+ races, Non-Hispanic	Urban	No		More dangerous			Don’t know
0.1682	60+	Male	White, Non-Hispanic	Sub-urban or rural	Yes	Yes	Don’t know			Don’t know
0.3336	60+	Female	White, Non-Hispanic	Urban	Yes	No	It depends	If assaulted, I may be overpowered, and the gun could be used on me.		More dangerous
0.763	30-44	Female	White, Non-Hispanic	Urban	No		More dangerous			More dangerous
0.4967	60+	Female	Black, Non-Hispanic	Urban	No		More dangerous			Don’t know
0.1827	60+	Female	White, Non-Hispanic	Urban	No		More dangerous			More dangerous
0.8771	60+	Male	White, Non-Hispanic	Urban	No		Don’t know			Don’t know
0.0554	60+	Female	Hispanic	Urban	No		More dangerous			More dangerous
0.3222	60+	Female	White, Non-Hispanic	Urban	Don’t know		Don’t know			Safer
0.3965	60+	Female	White, Non-Hispanic	Urban	No		Don’t know			More dangerous
0.5273	60+	Female	White, Non-Hispanic	Urban	No		More dangerous			More dangerous
0.5544	30-44	Male	Hispanic	Sub-urban or rural	Yes	No	Safer			Safer
0.4501	45-59	Female	White, Non-Hispanic	Urban	No		Don’t know			More dangerous
2.5496	60+	Female	Other & 2+ races, Non-Hispanic	Urban	No		Don’t know			Don’t know
0.5086	45-59	Male	White, Non-Hispanic	Urban	No		It depends	Training of the kids		It depends	Communication and training
0.4828	60+	Male	White, Non-Hispanic	Urban	Yes	Yes	It depends	The circumstances		It depends	The circumstances
0.1959	60+	Male	White, Non-Hispanic	Urban	Yes	Yes	Don’t know			More dangerous
0.7277	60+	Male	White, Non-Hispanic	Urban	No		Safer			Safer
0.8325	45-59	Male	White, Non-Hispanic	Sub-urban or rural	No		More dangerous			More dangerous
0.7368	45-59	Female	White, Non-Hispanic	Urban	No		More dangerous			More dangerous
0.7368	45-59	Female	White, Non-Hispanic	Urban	No		More dangerous			More dangerous
3.0546	45-59	Male	Black, Non-Hispanic	Urban	No		More dangerous			More dangerous
2.9964	60+	Male	Hispanic	Urban	Yes	Yes	Don’t know			More dangerous
0.6557	45-59	Female	Other & 2+ races, Non-Hispanic	Urban	No		More dangerous			More dangerous
0.2263	60+	Male	Hispanic	Urban	Yes	Yes	Refused			Refused
1.1778	18-29	Female	Black, Non-Hispanic	Urban	No		More dangerous			More dangerous
0.4828	60+	Male	White, Non-Hispanic	Urban	No		More dangerous			Don’t know
0.1959	60+	Male	White, Non-Hispanic	Urban	No		More dangerous			More dangerous
0.6741	60+	Female	Black, Non-Hispanic	Urban	No		More dangerous			More dangerous
0.9921	60+	Female	White, Non-Hispanic	Urban	No		Don’t know			Don’t know
1.2657	60+	Male	Hispanic	Sub-urban or rural	Yes	Yes	Safer			Safer
0.1665	60+	Female	White, Non-Hispanic	Sub-urban or rural	No		More dangerous			More dangerous
0.1615	60+	Male	White, Non-Hispanic	Urban	No		More dangerous			More dangerous
0.363	60+	Male	White, Non-Hispanic	Urban	Yes	Yes	Safer			Safer
1.607	45-59	Male	Other & 2+ races, Non-Hispanic	Urban	Don’t know		Safer			Safer
0.4693	60+	Female	White, Non-Hispanic	Urban	No		More dangerous			More dangerous
0.5772	60+	Female	Other & 2+ races, Non-Hispanic	Urban	Don’t know		Don’t know			Don’t know
0.7388	60+	Male	White, Non-Hispanic	Urban	No		Don’t know			Don’t know
0.554	45-59	Female	White, Non-Hispanic	Urban	Yes	Yes	It depends	I don't think it makes a difference. If there is an intruder I don't think I would have the time to unlock and load a gun and no intruder would wait until I did so.		It depends	Do my neighbors know how to handle a gun? I don't know.
0.1603	45-59	Female	Hispanic	Urban	No		Don’t know			More dangerous
1.3846	30-44	Female	Other & 2+ races, Non-Hispanic	Urban	No		It depends		Refused	It depends		Refused
0.1615	60+	Male	White, Non-Hispanic	Urban	No		Safer			Safer
0.4828	60+	Male	White, Non-Hispanic	Urban	No		Safer			Safer
0.7684	30-44	Female	White, Non-Hispanic	Urban	Yes	Yes	Safer			It depends	It depends on how well trained and how responsible the gun owners are. But I would tend to believe that yes, it makes it safer.
1.8503	60+	Male	Other & 2+ races, Non-Hispanic	Urban	No		More dangerous			It depends	How safe the gun owner stores and uses the gun.
0.4382	30-44	Female	White, Non-Hispanic	Urban	No		Don’t know			Don’t know
0.6954	18-29	Female	Hispanic	Urban	No		More dangerous			More dangerous
0.3336	60+	Female	White, Non-Hispanic	Urban	No		Don’t know			More dangerous
1.1104	45-59	Female	White, Non-Hispanic	Urban	No		More dangerous			More dangerous
0.8356	60+	Female	White, Non-Hispanic	Sub-urban or rural	Yes	Yes	It depends	If you know how to use them safely		Don’t know
2.5979	18-29	Female	White, Non-Hispanic	Urban	No		It depends	Depends if it is in a safe or not		Don’t know
0.608	45-59	Female	White, Non-Hispanic	Urban	No		Don’t know			More dangerous
0.3222	60+	Female	White, Non-Hispanic	Sub-urban or rural	No		More dangerous			More dangerous
4.413	18-29	Male	Other & 2+ races, Non-Hispanic	Urban	No		More dangerous			More dangerous
0.3965	60+	Female	White, Non-Hispanic	Urban	Yes	No	Safer			It depends	Type of neighbor
1.607	45-59	Male	Other & 2+ races, Non-Hispanic	Urban	Yes	Yes	Safer			Safer
0.1748	60+	Male	Hispanic	Urban	No		Don’t know			Don’t know
0.1706	30-44	Male	Hispanic	Urban	No		Safer			Don’t know
0.3566	30-44	Male	White, Non-Hispanic	Urban	Yes	Yes	It depends		Refused	More dangerous
0.8325	45-59	Male	White, Non-Hispanic	Urban	No		Safer			Safer
1.5123	45-59	Male	White, Non-Hispanic	Urban	No		Don’t know			Safer
0.2234	60+	Female	Hispanic	Urban	No		Don’t know			Don’t know
2.6935	18-29	Female	Hispanic		No		More dangerous			More dangerous
0.0324	45-59	Male	Hispanic	Urban	No		Don’t know			It depends	Depends how the gun us being used.
1.146	45-59	Male	White, Non-Hispanic	Urban	No		Don’t know			Don’t know
1.5348	45-59	Female	Hispanic	Urban	No		Don’t know			More dangerous
0.437	60+	Male	Hispanic	Sub-urban or rural	No		Don’t know			Don’t know
0.3666	45-59	Female	Black, Non-Hispanic	Urban	No		Safer			It depends	Everyone would need to know how to use the guns. Gun safety training should be required.
0.0557	30-44	Female	Hispanic	Urban	Yes	Yes	Safer			Safer
0.051	60+	Male	Hispanic	Urban	No		Safer			More dangerous
0.8547	30-44	Female	Hispanic	Urban	No		More dangerous			Don’t know	No se
0.5518	30-44	Female	Hispanic	Urban	No		It depends	Puede ser una buena accion para poder cuidar mi familia		It depends	Para que la usen
0.4532	60+	Female	White, Non-Hispanic	Urban	No		More dangerous			More dangerous
0.8341	60+	Male	Other & 2+ races, Non-Hispanic	Urban	Yes	Yes	Safer			Safer
0.3985	45-59	Female	Hispanic	Urban	No		Safer			More dangerous
0.2734	60+	Female	Hispanic	Urban	No		Don’t know			More dangerous
3.9573	45-59	Male	Hispanic	Urban	No		Don’t know			Safer
0.5802	45-59	Female	Hispanic	Urban	No		Don’t know			More dangerous
0.1239	30-44	Female	Hispanic	Urban	No		Don’t know			Don’t know
0.033	45-59	Male	Hispanic		No		Safer			Refused
0.5573	60+	Female	Other & 2+ races, Non-Hispanic	Urban	No		More dangerous			More dangerous
0.4693	60+	Female	White, Non-Hispanic	Urban	No		Don’t know			Don’t know
0.8325	45-59	Male	White, Non-Hispanic	Sub-urban or rural	No		Don’t know			More dangerous
4.0568	60+	Male	Hispanic	Urban	No		Don’t know			More dangerous
0.4693	60+	Female	White, Non-Hispanic	Urban	No		Don’t know			More dangerous
1.0394	30-44	Female	Hispanic	Urban	No		Don’t know			Don’t know
0.0362	30-44	Female	Hispanic	Urban	No		More dangerous			More dangerous
0.5544	30-44	Male	Hispanic	Urban	No		It depends	I think it depneds where its at and how.		It depends	Who to trust and whos good.
5.84	60+	Male	Hispanic	Urban	No		More dangerous			More dangerous
0.1594	30-44	Female	Hispanic	Urban	No		It depends		Refused	Don’t know
0.5802	45-59	Female	Hispanic	Urban	No		It depends	si sabemos usarla o no		It depends	de la estabilidad mental de los vecinos
0.148	30-44	Male	Hispanic	Urban	No		Don’t know			More dangerous
0.6741	60+	Female	Black, Non-Hispanic	Urban	Yes	Yes	Safer			Don’t know	If they are
0.161	30-44	Female	Hispanic	Urban	No		Don’t know			Don’t know
0.1346	45-59	Female	Hispanic	Sub-urban or rural	No		Safer			Don’t know
0.4207	30-44	Female	White, Non-Hispanic	Urban	No		More dangerous			More dangerous
6.9771	45-59	Male	Hispanic	Urban	No		Don’t know			Don’t know	depende de como la gente este mentalmente preparada
0.1004	60+	Female	Hispanic	Urban	No		More dangerous			More dangerous
0.3793	45-59	Male	Hispanic	Urban	No		Don’t know			Don’t know
0.0324	45-59	Male	Hispanic	Urban	No		It depends	Las circustancias del Lugar, o de la situation, del paid.		More dangerous	Porque la Gente, la usaria como, pretesto para intimidar, a Las demas personas, y Seria la ley del mas fuerte.
0.0644	30-44	Female	Hispanic	Urban	No		Don’t know	Creo que me daría miedo por que tengo hijos y siento que sería imprudente puede causar algún accidente fatal		More dangerous	Cualquiera pudiera hacer un uso inadecuado d las armas
0.4828	60+	Male	White, Non-Hispanic	Urban	Yes	Yes	Safer			It depends	It depends on firearm training I seriously doubt that the preponderance of my neighbors are trained and would be responsible gun owners.
0.363	60+	Male	White, Non-Hispanic	Urban	Yes	Yes	Safer			Safer
1.1532	45-59	Female	Hispanic	Urban	No		More dangerous			More dangerous
0.1004	60+	Female	Hispanic	Urban	No		Safer			Don’t know
0.0375	45-59	Female	Hispanic	Urban	No		More dangerous			More dangerous
0.1959	60+	Male	White, Non-Hispanic	Urban	No		More dangerous			Don’t know
0.0324	45-59	Female	Hispanic	Urban	No		Don’t know			Don’t know
0.7969	60+	Male	Hispanic	Urban	No		Don’t know			More dangerous
1.483	60+	Female	Other & 2+ races, Non-Hispanic	Urban	No		It depends		Refused	It depends	Cg
0.09	45-59	Female	Hispanic	Urban	Yes	No	More dangerous			More dangerous
0.0488	45-59	Female	Hispanic	Urban	Yes	Yes	Safer			It depends	There machurity
0.5462	45-59	Female	Hispanic	Urban	No		More dangerous	de los robos a las viviendas		More dangerous	por tener tantas armas
0.3984	60+	Male	White, Non-Hispanic	Urban	No		It depends	Type of gun and how it would be stored on property		Don’t know
0.6984	60+	Male	Hispanic	Urban	Yes	Yes	Safer			It depends	If he is nuts
0.4427	45-59	Male	Hispanic	Urban	Yes	Yes	Safer			It depends	Hasi nadien se atreveria a robar, o cometer al gun crimen.
0.0685	45-59	Male	Hispanic	Urban	No		It depends	de la circuntancias y el momento de los hechos		Safer	siempre y cuando tengan un control y aviso en cada puerta si cuenta con alguna arma
0.7368	45-59	Female	White, Non-Hispanic	Urban	No		More dangerous			More dangerous
0.204	60+	Male	White, Non-Hispanic	Urban	Yes	Yes	Safer			Safer
6.2141	30-44	Male	Hispanic	Urban	No		Don’t know			Don’t know
0.7486	60+	Male	Black, Non-Hispanic	Urban	No		More dangerous			Safer
0.7599	30-44	Male	Hispanic	Urban	No		Safer			Safer
4.4469	45-59	Male	Hispanic	Urban	No		Don’t know			Don’t know
0.0638	45-59	Female	Hispanic	Urban	No		More dangerous			More dangerous
0.0571	30-44	Female	Hispanic	Urban	No		It depends	Los ninos		Safer
0.1603	45-59	Female	Hispanic	Sub-urban or rural	Yes	No	Safer			It depends	Responsibility of those owners and skill level of shooting. Also, they would have to have NO affiliation of any kind with a gang or gang member.
0.3222	60+	Female	White, Non-Hispanic	Urban	No		Don’t know			Don’t know
0.5856	60+	Male	White, Non-Hispanic	Urban	Yes	No	It depends	Whether the gun is kept away from children and kept where it is difficult to steal		Safer
1.0306	45-59	Female	White, Non-Hispanic	Urban	No		It depends	Who owns the gun and where it’s kept.		Don’t know
0.6414	60+	Male	Other & 2+ races, Non-Hispanic	Urban	No		Don’t know			Don’t know
2.1604	18-29	Male	Hispanic	Urban	No		More dangerous			More dangerous
0.4278	60+	Female	Other & 2+ races, Non-Hispanic	Urban	No		More dangerous			More dangerous
0.3231	30-44	Female	Hispanic	Sub-urban or rural	No		More dangerous	Porque hay niños y uno nunca sabe si las agarran y puedan cometer algo malo		More dangerous
0.6107	60+	Female	Black, Non-Hispanic	Urban	No		Don’t know			Don’t know
0.5544	30-44	Male	Hispanic	Urban	No		It depends	What neighborhood you like in.		More dangerous
0.3965	60+	Female	White, Non-Hispanic	Urban	Yes	No	Safer			It depends	The person who owned it and their reason for owning a gun.
0.0408	60+	Female	Hispanic	Urban	No		Safer			Safer
0.5273	60+	Female	White, Non-Hispanic	Urban	Yes	No	Don’t know			Don’t know
2.6782	18-29	Female	Hispanic	Urban	No		More dangerous			More dangerous
0.5086	45-59	Male	White, Non-Hispanic	Urban	Yes	Yes	Safer			Safer
0.471	30-44	Male	Hispanic	Urban	No		More dangerous			More dangerous
0.1903	60+	Female	White, Non-Hispanic	Urban	No		Don’t know			More dangerous
2.705	60+	Female	Hispanic	Urban	No		More dangerous			More dangerous
3.165	60+	Male	Hispanic	Urban	No		More dangerous			More dangerous
0.1568	60+	Male	Hispanic	Urban	No		Safer			More dangerous	Mas peligroso
5.876	60+	Female	Hispanic	Urban	No		Don’t know			More dangerous
0.0433	60+	Male	Hispanic	Urban	No		More dangerous			More dangerous
0.2973	60+	Female	Hispanic	Urban	No		More dangerous			More dangerous
0.7966	30-44	Female	White, Non-Hispanic	Urban	Yes	Yes	Safer			Safer
4.3974	45-59	Female	Hispanic	Urban	No		It depends	If someone brakes in and takes the gun from you and use against you		Don’t know
0.6138	30-44	Female	Hispanic	Urban	No		More dangerous			More dangerous
0.5402	60+	Male	Other & 2+ races, Non-Hispanic	Urban	No		Safer			It depends	Whether or not, they are fully trained in the use of the gun they own and, how conscious they are about gun safety and safe storage. Keeping firearms and ammunition stored in separate locations, rather than together. Much also depends on whet
1.9002	30-44	Male	Hispanic	Urban	No		More dangerous			It depends	Si las personas no son delincuentes.
0.0362	30-44	Female	Hispanic	Urban	No		More dangerous			It depends		Refused
0.2936	30-44	Female	Hispanic	Sub-urban or rural	No		More dangerous	Porque tengo niños pequeños		More dangerous	Abría más violencia
0.5355	60+	Female	Hispanic	Urban	Yes	Yes	Safer			It depends	Depends on the type of neighborhood you live in
6.9771	30-44	Male	Hispanic	Urban	No		It depends		Refused	It depends		Refused
0.3336	60+	Female	White, Non-Hispanic	Urban	Yes	No	It depends	The circumstance		It depends	The type of owners
1.3472	60+	Female	White, Non-Hispanic	Urban	No		More dangerous			More dangerous
4.0029	30-44	Female	Hispanic	Urban	No		More dangerous			More dangerous
0.1245	30-44	Male	Hispanic	Urban	Yes	No	More dangerous			More dangerous
2.1372	30-44	Female	Hispanic	Urban	No		More dangerous	Kids can get a hold of them		More dangerous
0.1249	60+	Female	Hispanic	Urban	No		More dangerous			More dangerous
0.626	45-59	Male	White, Non-Hispanic	Urban	No		Don’t know			Don’t know
0.1615	60+	Male	White, Non-Hispanic	Urban	No		Don’t know			More dangerous
0.3177	45-59	Male	Hispanic	Urban	No		Safer			More dangerous
0.4351	60+	Female	White, Non-Hispanic	Urban	No		Don’t know			Don’t know
2.2345	45-59	Female	Hispanic	Urban	No		Don’t know			Don’t know
0.1157	60+	Female	Hispanic	Urban	Yes	Yes	Safer			It depends	if they were properly trained
4.7469	30-44	Male	Other & 2+ races, Non-Hispanic	Urban	No		More dangerous			More dangerous
1.0895	18-29	Female	Hispanic	Urban	No		Safer			It depends	It depends on the type of owners of the gun and reason for having the gun
0.0421	30-44	Female	Hispanic	Urban	No		More dangerous			More dangerous
3.117	18-29	Female	Hispanic	Urban	Yes	No	It depends	as long as guns are properly locked away from people who do not know how to use them properly it is safe.		Safer
1.4391	30-44	Female	Hispanic	Urban	No		Don’t know			More dangerous
0.5279	60+	Female	Hispanic	Urban	No		More dangerous			More dangerous
0.1594	45-59	Female	Hispanic	Urban	No		Safer			More dangerous
3.5621	45-59	Female	Hispanic		No		More dangerous	Uno nunca sabe pero alguien en la casa podría estar muy enojado o frustrado Yusuf el arma		More dangerous	Se podrían disparar unos a otros
0.2525	60+	Female	Hispanic	Urban	No		Don’t know			It depends	Criminal elements
0.334	60+	Female	White, Non-Hispanic	Urban	No		Don’t know			Don’t know
0.1827	60+	Female	White, Non-Hispanic	Urban	No		Don’t know			Don’t know
3.0866	18-29	Female	Hispanic	Urban	No		More dangerous	No me gustan las armas, nunca tendría una en casa donde hay niños		More dangerous	No hay motivo para Tener armas de fuego!
0.2871	45-59	Female	Hispanic	Urban	No		More dangerous			Refused	Muy peligroso
0.8567	30-44	Male	White, Non-Hispanic	Urban	No		Safer			Safer
0.7458	45-59	Female	Hispanic	Urban	No		More dangerous			More dangerous
0.1827	60+	Female	White, Non-Hispanic	Urban	No		Don’t know			More dangerous
1.8272	45-59	Female	Hispanic	Urban	Yes	Yes	Safer			Safer
2.884	30-44	Male	White, Non-Hispanic	Urban	No		Don’t know			Don’t know
0.6557	45-59	Female	Other & 2+ races, Non-Hispanic	Urban	No		It depends	On who gets to the gun first, me or the intruder.		More dangerous
4.4469	45-59	Male	Hispanic	Urban	No		More dangerous			Don’t know
1.0394	30-44	Female	Hispanic	Urban	No		More dangerous			More dangerous
0.5144	60+	Female	Black, Non-Hispanic	Urban	No		Don’t know			More dangerous
0.4506	60+	Female	White, Non-Hispanic	Urban	No		Don’t know			Don’t know
0.3139	60+	Male	Hispanic	Urban	No		More dangerous			More dangerous
0.0547	30-44	Female	Hispanic	Sub-urban or rural	Yes	Refused	More dangerous			Refused
0.3459	60+	Female	White, Non-Hispanic	Urban	Yes	No	More dangerous			More dangerous
0.3965	60+	Female	White, Non-Hispanic	Urban	No		Don’t know			Don’t know
0.29	45-59	Male	White, Non-Hispanic	Urban	No		More dangerous			More dangerous
0.2015	60+	Female	Hispanic	Urban	Yes	No	It depends	It depends on what threat exists and who is there to defend against it.		It depends	It depends on the responsibility and attitudes of the neighbors.
0.5279	60+	Female	Hispanic	Urban	No		Don’t know			Don’t know
0.3965	60+	Female	White, Non-Hispanic	Urban	No		Don’t know			It depends	it depends on the state of mind of my neighbors, I live in a retirement community, sometimes they get hot under the collar n as mad as a child. I don't know in that state what they may do. I don't trust human nature, humans are very unpredictab
0.5802	45-59	Female	Hispanic	Urban	No		More dangerous	El tener un armaen el hogar es un peligro para los miembros de la familia. Supongamos entra un ladron y tomamos el arma para defendernos ya allí pudiera haber msyor violenciaen la que se pudiera perder una vida. Mejor perder solo lo material.		More dangerous	Si tienes armas las vas a usar en algun momento. Mejor no tenerla
0.2391	60+	Female	Black, Non-Hispanic	Urban	No		More dangerous			More dangerous
0.1568	60+	Male	Hispanic	Urban	No		It depends	si hay ninos es muy peligroso		More dangerous
0.2346	45-59	Male	Hispanic	Urban	No		Don’t know			Refused
0.0388	45-59	Male	Hispanic	Urban	No		More dangerous			More dangerous
0.5461	60+	Female	White, Non-Hispanic	Urban	No		Don’t know			More dangerous
0.2936	30-44	Female	Hispanic	Urban	No		It depends	If you have it to use but keep it away from children people that don't know how to use it in a safe place		It depends	How and where they store their guns and use them
0.7277	60+	Male	White, Non-Hispanic	Sub-urban or rural	Yes	Yes	Safer			It depends	It depends on the how the other people store and what the other people use the gun for.
0.0874	30-44	Female	Hispanic	Urban	No		Safer			More dangerous
1.4292	60+	Male	Hispanic		No		More dangerous	Riesgo al mal uso		More dangerous
0.0375	60+	Male	Hispanic	Urban	No		More dangerous			More dangerous
0.1359	60+	Female	Hispanic	Urban	No		Safer			More dangerous
1.9002	30-44	Male	Hispanic	Urban	Yes	No	Safer			Safer
0.4693	60+	Female	Other & 2+ races, Non-Hispanic	Urban	No		More dangerous			More dangerous
0.3336	60+	Female	White, Non-Hispanic	Urban	No		Safer			More dangerous
0.1198	30-44	Female	Hispanic	Urban	No		It depends	Well assumingly safer for me, more dangerous for a intruder... But I think any gun adds an extra element of risk, a calculated risk -- but a risk nonetheless.		More dangerous
2.6571	60+	Female	Hispanic	Sub-urban or rural	No		Don’t know			Don’t know
1.2974	60+	Female	Other & 2+ races, Non-Hispanic	Urban	No		Don’t know			Safer
0.5033	60+	Male	White, Non-Hispanic	Urban	Yes	Yes	Safer			Safer
0.5856	60+	Male	White, Non-Hispanic	Sub-urban or rural	Yes	Yes	Don’t know			More dangerous
0.334	60+	Female	White, Non-Hispanic	Sub-urban or rural	No		Don’t know			More dangerous
0.1748	60+	Male	Hispanic	Urban	No		Safer			Safer
0.4501	45-59	Female	White, Non-Hispanic	Urban	No		Safer			More dangerous
0.3039	45-59	Male	Hispanic	Urban	No		Don’t know			Don’t know
0.4427	45-59	Male	Hispanic	Urban	No		It depends	depende del lugar donde vives		More dangerous	de que muchas personas no usan las armas como deverian
0.3336	60+	Female	White, Non-Hispanic	Urban	No		More dangerous			More dangerous
2.2345	45-59	Female	Hispanic	Urban	No		Don’t know			Don’t know
0.3984	60+	Male	White, Non-Hispanic	Urban	Yes	Yes	Safer			Safer
0.4693	60+	Female	White, Non-Hispanic	Urban	No		Don’t know			More dangerous
1.2577	30-44	Female	White, Non-Hispanic	Urban	No		Don’t know			More dangerous
3.9463	30-44	Female	Other & 2+ races, Non-Hispanic	Urban	No		More dangerous			More dangerous
0.8898	60+	Male	Hispanic	Urban	No		More dangerous			More dangerous
0.1879	45-59	Female	Hispanic	Urban	No		Don’t know			Don’t know
1.2738	45-59	Male	White, Non-Hispanic	Sub-urban or rural	Yes	Yes	Don’t know			Don’t know
0.295	60+	Male	White, Non-Hispanic	Urban	No		It depends	Visitors		More dangerous
0.4792	60+	Female	Black, Non-Hispanic	Urban	No		More dangerous			More dangerous
0.1187	30-44	Female	Hispanic	Urban	Yes	No	Don’t know			It depends	It would depend on the reason they have a gun and how they use it
2.1883	30-44	Male	Other & 2+ races, Non-Hispanic	Urban	No		More dangerous			More dangerous
0.4361	45-59	Female	Hispanic	Urban	No		It depends	Depende de la situación que se esté viviendo en un momento específico		More dangerous
0.9051	18-29	Female	White, Non-Hispanic	Urban	Don’t know		Refused			Refused
1.6625	18-29	Male	Hispanic	Urban	No		More dangerous			More dangerous
0.4832	60+	Male	White, Non-Hispanic	Sub-urban or rural	Yes	Yes	Safer			It depends	the owner of the gun
0.1964	60+	Male	Hispanic	Sub-urban or rural	Yes	Yes	Don’t know			It depends	depends on how safe other people are with their guns.
0.3985	45-59	Female	Hispanic	Urban	No		Don’t know			More dangerous
1.5289	45-59	Male	Other & 2+ races, Non-Hispanic	Urban	No		It depends	Respodsibility ofthe owner of the gun		It depends	The responsibility of the owner of the gun
0.3965	60+	Female	White, Non-Hispanic	Urban	No		More dangerous			More dangerous
4.9618	45-59	Male	White, Non-Hispanic	Urban	Yes	Yes	Safer			Safer
0.788	60+	Male	Hispanic	Sub-urban or rural	No		Safer			Safer
0.4646	45-59	Male	White, Non-Hispanic	Urban	No		Don’t know			Don’t know
0.4506	60+	Female	White, Non-Hispanic	Urban	No		Don’t know			Don’t know
0.0937	60+	Male	Hispanic	Urban	No		Don’t know			Don’t know
0.0983	60+	Female	Hispanic	Sub-urban or rural	Yes	No	It depends	how the guns and ammunition are stored and secured. If the owner is experienced using the gun. If children are in the household. If there are any members of the household who are mentally or emotionally unstable and at risk.		It depends	The mental and emotional state of my neighbors. The training and expertise of my neighbors in regard to handling the weapon. Whether I trust my neighbors to use common sense and caution. Whether any and all weaponry are safely secured from
0.161	30-44	Female	Hispanic	Urban	No		Don’t know			It depends	The people who own guns their mentality .
0.3985	30-44	Female	Hispanic	Urban	No		More dangerous			More dangerous
0.0324	45-59	Female	Hispanic	Sub-urban or rural	No		More dangerous			Don’t know
0.363	60+	Male	White, Non-Hispanic	Urban	Yes	Yes	It depends	Trespass of unwanted visitor		It depends	Perceived threats
0.3336	60+	Female	White, Non-Hispanic	Urban	No		More dangerous			More dangerous
5.7431	45-59	Male	Other & 2+ races, Non-Hispanic	Urban	Yes	Yes	Safer			Safer
0.0557	30-44	Female	Hispanic	Urban	No		It depends	Access and purpose		More dangerous
0.9291	60+	Male	Hispanic	Urban	No		Don’t know			More dangerous
2.4591	30-44	Male	White, Non-Hispanic	Urban	No		More dangerous			More dangerous
0.7341	30-44	Female	Hispanic	Urban	No		Don’t know			Don’t know
0.1764	60+	Female	White, Non-Hispanic	Sub-urban or rural	No		Don’t know			Safer
0.1665	60+	Female	White, Non-Hispanic	Urban	No		More dangerous			More dangerous
0.3336	60+	Female	White, Non-Hispanic	Sub-urban or rural	Yes	No	More dangerous			More dangerous
0.3336	60+	Female	White, Non-Hispanic	Urban	No		Don’t know			More dangerous
0.295	60+	Male	White, Non-Hispanic	Urban	No		More dangerous			It depends		Refused
0.4939	60+	Male	Hispanic	Urban	No		Safer			Safer
0.2428	30-44	Female	Hispanic	Urban	No		More dangerous			More dangerous
1.5023	30-44	Male	White, Non-Hispanic	Urban	No		More dangerous			It depends	If they are a responsible owner then it wouldn't make a difference
0.3459	60+	Female	White, Non-Hispanic	Urban	No		Don’t know			It depends	The people who have them
1.0513	60+	Female	White, Non-Hispanic	Sub-urban or rural	Yes	Yes	Safer			Don’t know
0.5518	30-44	Female	Hispanic	Urban	No		Don’t know			More dangerous
6.3679	60+	Female	Hispanic	Urban	No		Don’t know			Don’t know
0.6984	60+	Male	Hispanic	Urban	No		Don’t know			More dangerous
0.7918	18-29	Female	White, Non-Hispanic	Urban	No		Don’t know			It depends	It depends on how trustworthy the people in my neighborhood are, what their mental status is, and what their morals and values are.
0.1791	45-59	Male	Hispanic	Urban	No		Don’t know			Don’t know	Las armas crean mas violencia
0.4351	60+	Female	White, Non-Hispanic	Urban	Yes	No	Don’t know			More dangerous
0.1496	45-59	Male	Hispanic	Urban	No		Don’t know			More dangerous
0.3965	60+	Female	White, Non-Hispanic	Sub-urban or rural	Yes	Yes	Safer			Safer
3.8309	60+	Female	Hispanic	Urban	No		More dangerous			More dangerous
0.0481	60+	Female	Hispanic	Sub-urban or rural	Yes	No	More dangerous			More dangerous
0.869	18-29	Female	White, Non-Hispanic	Urban	No		Safer			It depends	How prone to violence the neighbors are.
0.248	30-44	Female	Hispanic	Sub-urban or rural	Yes	Yes	Safer			Safer
0.5033	60+	Male	White, Non-Hispanic	Urban	No		Safer			More dangerous
1.1546	45-59	Male	Hispanic	Urban	No		Don’t know	me daria miedo tenerla porque cualquiera de mi familia la podria tomarla		More dangerous	cualquier persona pudiera sacar su arma y disparar por cualquier cosa
0.4506	60+	Female	White, Non-Hispanic	Urban	Yes	No	Safer			Safer
0.823	60+	Female	White, Non-Hispanic	Urban	No		Safer			Safer
0.295	60+	Male	White, Non-Hispanic	Urban	No		Safer			Safer
0.29	45-59	Male	White, Non-Hispanic	Urban	No		Don’t know			Don’t know
1.5561	60+	Female	Hispanic	Urban	No		More dangerous			More dangerous	De que la usen para ser dano
1.8321	30-44	Female	Other & 2+ races, Non-Hispanic	Sub-urban or rural	Yes	No	It depends		Refused	More dangerous
2.6828	45-59	Female	White, Non-Hispanic	Urban	Yes	Yes	Don’t know			Don’t know
0.2425	60+	Female	Other & 2+ races, Non-Hispanic	Urban	No		More dangerous			More dangerous
5.7431	30-44	Male	Other & 2+ races, Non-Hispanic	Urban	No		Don’t know			It depends	if neighbors are crazy
0.8069	60+	Female	White, Non-Hispanic	Urban	No		More dangerous			More dangerous
0.3577	60+	Male	White, Non-Hispanic	Urban	Yes	Yes	Safer			Safer
3.5621	30-44	Female	Hispanic	Sub-urban or rural	No		Safer			Safer
0.1615	60+	Male	White, Non-Hispanic	Urban	Yes	Yes	Safer			Safer
0.1485	60+	Male	Hispanic	Urban	No		More dangerous	Las armas se hicieron unicamente para matar por lo tanto es siempre peligroso		More dangerous	habra gente que no tenga sus cinco sentidos
0.3049	45-59	Female	Hispanic	Urban	No		Don’t know	No creo		More dangerous	Porq no podría saber si ellos son peligrosos
0.1764	60+	Female	White, Non-Hispanic	Urban	Yes	No	It depends	If the guns are kept in a locked safe.		More dangerous
0.8568	45-59	Female	Hispanic	Urban	No		It depends	DE MI ACTITUD MENTAL.		It depends	DE LAS EXPECTATIVAS PERSONALES
0.3049	45-59	Female	Hispanic		No		More dangerous			More dangerous
0.2225	45-59	Female	Hispanic		No		More dangerous			More dangerous
6.9771	45-59	Female	Hispanic	Urban	No		Don’t know			More dangerous
0.1485	60+	Male	Hispanic	Urban	No		Don’t know			Don’t know
1.7581	60+	Male	White, Non-Hispanic	Urban	No		More dangerous			More dangerous
0.0747	60+	Male	Hispanic	Urban	No		More dangerous			More dangerous
1.3889	30-44	Male	White, Non-Hispanic	Urban	No		More dangerous			More dangerous
0.415	60+	Male	White, Non-Hispanic	Urban	Yes	Yes	Safer			Safer
0.1615	60+	Male	White, Non-Hispanic	Sub-urban or rural	Yes	Yes	Safer			Safer
6.9771	30-44	Male	Hispanic	Urban	No		Don’t know			Don’t know
1.2382	45-59	Male	Black, Non-Hispanic	Urban	No		More dangerous			More dangerous
0.5856	60+	Male	White, Non-Hispanic	Urban	No		Safer			Safer
0.1596	45-59	Female	Hispanic	Urban	No		More dangerous			More dangerous
0.3834	30-44	Female	White, Non-Hispanic	Urban	No		It depends	If I felt comfortable firing it and was trained and proficient with it, it would be safe. But since I am not, I see it as more of a liability and more likely to be used against me.		It depends	If everyone was trained and proficient, safer. Not trained, not safer.
0.3459	60+	Female	White, Non-Hispanic	Urban	No		Don’t know			Don’t know
2.2849	30-44	Female	White, Non-Hispanic	Urban	Yes	No	Don’t know			More dangerous
0.1682	60+	Male	White, Non-Hispanic	Urban	No		More dangerous			More dangerous
0.388	30-44	Female	Hispanic	Urban	Yes	No	Don’t know			More dangerous
0.1485	60+	Male	Hispanic	Urban	Yes	Yes	It depends	Safer if I can get to it. Dangerous if I cannot get to it.		It depends	It depends on the mentality of my neighbors, I don't live with them. But I would like to think it would be safer.
0.5573	60+	Female	Other & 2+ races, Non-Hispanic	Urban	No		It depends	theoretically having one at home lulls one to a sense of safety but the gun may be misused or malfunction causing danger		More dangerous
[truncated: 559 more rows]
